# Supplementary material for: One-year descriptive analysis of patients treated at an anti-rabies clinic—A retrospective study from Kashmir
Source: PLoS Negl Trop Dis. 2020 Aug 25;14(8):e0007477. doi: 10.1371/journal.pntd.0007477 (PMC7473535; doi:10.1371/journal.pntd.0007477)
Supplement: S1 Data — (XLSX) [file pntd.0007477.s002.xlsx]

## Sheet: DogBiteData
age	sex	classofbite	district	year	month	time_bite	site_grp	agegrp_6
20	male	2	bla	2016	4	08:30am	1	3
40	female	3	sgr	2016	4	01:15pm	1	4
27	male	3	bud	2016	4	10:00am	1	3
25	male	2	sgr	2016	4	11:15am	1	3
5	male	2	bud	2016	4	9:00am	1	1
18	female	2	sgr	2016	4	9:00am	1	3
5	female	3	sgr	2016	4	3:00pm	1	1
40	male	2	sgr	2016	4	5:00pm	1	4
60	female	3	sgr	2016	4	5:00pm	1	5
3	female	2	bud	2016	4	02:15pm	1	1
9	female	2	bud	2016	4	03:00pm	1	2
58	male	3	sgr	2016	4	07:00pm	1	5
5	female	3	sgr	2016	4	01:30pm	1	1
39	male	2	sgr	2016	5	6:10pm	1	4
50	male	3	bpora	2016	5	3:30pm	1	4
29	male	2	sgr	2016	5	4:00pm	1	3
52	male	3	bla	2016	5	11:45am	1	5
17	male	3	bud	2016	5	7:15am	1	3
49	male	3	sgr	2016	5	08:15am	1	4
27	female	2	sgr	2016	5	07:00pm	1	3
17	male	3	sgr	2016	5	06:50pm	1	3
42	female	3	sgr	2016	5	07:00pm	1	4
8	male	2	sgr	2016	5	10:15am	1	2
16	male	2	sgr	2016	5	10:25pm	1	3
35	male	2	sgr	2016	5	10:30am	1	4
43	male	3	bud	2016	5	11:45am	1	4
8	female	3	bla	2016	5	8:30am	1	2
8	male	3	sgr	2016	5	7:00am	1	2
4	male	3	bud	2016	6	3:30pm	1	1
42	male	3	sgr	2016	6	11:45am	1	4
10	male	3	pul	2016	6	4:50pm	1	2
41	male	3	sgr	2016	6	12:45pm	1	4
38	male	3	bla	2016	6	8:00am	1	4
12	male	3	bud	2016	6	12:45pm	1	2
16	male	3	bud	2016	6	3:00pm	1	3
50	male	2	sgr	2016	6	12:45pm	1	4
2	female	3	bud	2016	6	3:30pm	1	1
50	male	3	bud	2016	6	12:30pm	1	4
29	male	3	sgr	2016	6	11:00am	1	3
40	male	2	sgr	2016	6	11:00am	1	4
11	female	3	sgr	2016	6	12:45pm	1	2
3	male	3	bpora	2016	6	12:30am	1	1
10	male	3	sgr	2016	6	12:45pm	1	2
60	male	3	kup	2016	6	4:00pm	1	5
18	male	3	bla	2016	6	7:30am	1	3
45	male	3	bud	2016	6	1:00pm	1	4
50	male	3	gbl	2016	7	12:30pm	1	4
10	male	3	sgr	2016	7	2:00pm	1	2
40	male	3	bud	2016	7	2:00pm	1	4
4	male	3	kup	2016	7	11:00am	1	1
30	male	3	pul	2016	7	2:10pm	1	3
3	male	3	bla	2016	7	12:45pm	1	1
40	male	3	sgr	2016	7	11:00am	1	4
45	female	3	sgr	2016	7	12:45pm	1	4
50	male	3	bla	2016	7	11:00am	1	4
45	male	2	sgr	2016	7	10:30pm	1	4
2	male	2	sgr	2016	7	11:00am	1	1
2	male	2	pul	2016	7	2:15pm	1	1
38	male	3	sgr	2016	7	2:00pm	1	4
13	male	3	sgr	2016	7	11:45am	1	2
36	male	3	sgr	2016	7	11:30am	1	4
45	male	2	kup	2016	7	5:00pm	1	4
23	male	3	bud	2016	7	11:00am	1	3
50	male	3	bpora	2016	7	7:00am	1	4
35	male	3	bla	2016	7	11:00am	1	4
10	male	3	sgr	2016	7	7:15am	1	2
65	male	2	pul	2016	7	12:00pm	1	5
10	male	3	sgr	2016	8	11:00am	1	2
26	male	2	gbl	2016	8	11:00am	1	3
25	male	2	sgr	2016	8	8:45am	1	3
35	male	3	sgr	2016	8	4:45pm	1	4
10	female	3	sgr	2016	8	11:30am	1	2
9	female	3	sgr	2016	8	12:45pm	1	2
60	male	3	bud	2016	8	11:00am	1	5
48	female	3	sgr	2016	8	10:30pm	1	4
22	female	3	sgr	2016	8	10:15am	1	3
56	male	3	sgr	2016	8	7:30pm	1	5
57	male	3	bpora	2016	8	8:00am	1	5
65	male	3	anant	2016	8	11:30am	1	5
50	male	3	anant	2016	8	12:30pm	1	4
37	male	2	gbl	2016	8	12:15pm	1	4
50	male	3	sgr	2016	8	3:30pm	1	4
10	female	2	gbl	2016	8	8:30am	1	2
21	male	3	pul	2016	8	11:00am	1	3
2	male	3	bud	2016	8	11:45am	1	1
35	female	3	bud	2016	8	7:30am	1	4
41	male	2	kup	2016	8	2:15pm	1	4
22	male	3	kup	2016	8	10:30am	1	3
3	female	3	kup	2016	8	10:15am	1	1
30	male	3	bla	2016	8	11:00am	1	3
55	male	3	anant	2016	8	6:45pm	1	5
35	male	2	bla	2016	8	11:20am	1	4
3	male	2	sgr	2016	9	10:50am	1	1
39	male	2	sgr	2016	9	6:00pm	1	4
55	female	3	bla	2016	9	10:30am	1	5
45	male	2	sgr	2016	9	8:45am	1	4
18	male	3	sgr	2016	9	4:45pm	1	3
50	male	3	gbl	2016	9	8:00pm	1	4
21	male	3	sgr	2016	9	3:00pm	1	3
35	male	3	pul	2016	9	2:00pm	1	4
55	male	2	gbl	2016	9	2:00pm	1	5
43	male	3	pul	2016	9	11:30am	1	4
65	male	3	anant	2016	9	08:30pm	1	5
62	female	3	anant	2016	9	03:00pm	1	5
7	female	2	gbl	2016	9	01:30pm	1	2
3	male	3	sgr	2016	9	09:00am	1	1
21	male	3	bpora	2016	10	12:30pm	1	3
7	female	3	sgr	2016	10	01:30pm	1	2
12	male	2	pul	2016	10	11:30am	1	2
45	male	3	anant	2016	10	01:15pm	1	4
2	female	3	sgr	2016	10	03:00pm	1	1
40	female	3	sgr	2016	10	12:30pm	1	4
27	male	3	sgr	2016	10	12:45pm	1	3
2	female	3	pul	2016	10	3:45pm	1	1
7	male	3	sgr	2016	10	7:15am	1	2
7	male	3	sgr	2016	10	11:45am	1	2
70	male	3	sgr	2016	10	9:00am	1	6
24	male	3	sgr	2016	10	6:10pm	1	3
31	male	3	sgr	2016	10	12:50pm	1	4
40	male	3	sgr	2016	10	1:00pm	1	4
6	male	3	sgr	2016	10	10:20am	1	2
35	male	3	sgr	2016	10	9:00am	1	4
30	male	2	sgr	2016	10	11:45am	1	3
4	female	3	pul	2016	10	8:45am	1	1
6	male	3	pul	2016	10	10:15am	1	2
56	male	3	sgr	2016	10	12:45pm	1	5
27	male	3	pul	2016	10	11:00am	1	3
30	male	3	sgr	2016	10	3:30pm	1	3
19	male	3	bla	2016	10	1:00pm	1	3
7	female	3	kup	2016	10	2:00pm	1	2
9	male	3	sgr	2016	10	9:00am	1	2
5	female	3	bud	2016	10	09:00am	1	1
3	male	3	bla	2016	10	10:00am	1	1
50	female	3	bud	2016	10	11:00am	1	4
3	female	3	sgr	2016	11	10:25am	1	1
4	male	3	sgr	2016	11	11:00am	1	1
54	male	3	sgr	2016	11	11:00am	1	5
20	male	3	sgr	2016	11	8:00am	1	3
4	female	3	bud	2016	11	8:00am	1	1
40	female	3	bud	2016	11	12:45pm	1	4
54	male	3	sgr	2016	11	7:00am	1	5
55	male	3	bpora	2016	11	8:30am	1	5
50	female	3	sgr	2016	11	9:45am	1	4
35	female	3	bud	2016	11	11:30am	1	4
32	male	2	sgr	2016	11	3:50pm	1	4
45	male	2	sgr	2016	11	6:15am	1	4
55	female	3	sgr	2016	11	1:00pm	1	5
28	male	2	sgr	2016	11	2:30pm	1	3
50	male	3	bla	2016	11	3:20pm	1	4
5	male	2	sgr	2016	11	11:45am	1	1
6	female	3	bpora	2016	11	2:30pm	1	2
7	male	3	sgr	2016	11	12:30pm	1	2
23	male	3	sgr	2016	11	12:30pm	1	3
6	female	3	bud	2016	11	11:45am	1	2
15	male	3	sgr	2016	12	11:00am	1	2
26	female	3	sgr	2016	12	3:00pm	1	3
3	female	3	sgr	2016	12	11:50am	1	1
38	male	2	sgr	2016	12	7:00am	1	4
74	male	2	bla	2016	12	6:30pm	1	6
60	male	3	bla	2016	12	11:00am	1	5
45	female	2	sgr	2016	12	11:00am	1	4
2	female	2	sgr	2016	12	7:30am	1	1
60	male	2	sgr	2016	12	5:45pm	1	5
2	female	3	bud	2016	12	11:00am	1	1
62	male	3	gbl	2016	12	11:30am	1	5
45	female	3	bpora	2016	12	11:00am	1	4
2	female	3	sgr	2017	1	5:00pm	1	1
12	male	3	sgr	2017	1	11:00am	1	2
15	male	3	bla	2017	1	11:00am	1	2
16	male	3	sgr	2017	1	1:30pm	1	3
32	male	3	pul	2017	1	10:20am	1	4
14	female	3	sgr	2017	1	11:00am	1	2
2	female	3	bla	2017	1	9:30am	1	1
2	male	3	bud	2017	1	11:45am	1	1
6	male	3	bud	2017	1	3:30pm	1	2
4	male	3	bud	2017	1	12:30pm	1	1
60	male	2	bud	2017	1	9:30am	1	5
14	female	3	sgr	2017	1	11:00am	1	2
14	male	3	bud	2017	1	12:15pm	1	2
45	male	3	anant	2017	1	11:00am	1	4
7	male	3	bla	2017	1	9:30am	1	2
5	male	3	bpora	2017	1	1:30pm	1	1
80	male	3	kup	2017	1	11:20am	1	6
68	male	2	sgr	2017	1	8:45am	1	6
5	female	3	bud	2017	2	2:00pm	1	1
3	male	3	bla	2017	2	5:45pm	1	1
50	female	3	bud	2017	2	1:00pm	1	4
38	male	3	bla	2017	2	07:00pm	1	4
12	male	3	bud	2017	2	08:15am	1	2
16	male	3	bud	2017	2	08:15am	1	3
50	male	3	sgr	2017	2	03:00pm	1	4
2	female	3	sgr	2017	2	11:30am	1	1
50	male	3	sgr	2017	2	01:15pm	1	4
29	male	3	sgr	2017	2	10:30am	1	3
40	male	3	sgr	2017	2	11:00am	1	4
11	female	3	sgr	2017	2	9:00am	1	2
3	male	3	bpora	2017	2	12:45pm	1	1
10	male	2	sgr	2017	2	6:30am	1	2
60	male	2	kup	2017	2	11:45am	1	5
18	male	3	bla	2017	2	11:00am	1	3
45	male	3	bud	2017	2	11:30am	1	4
50	male	3	gbl	2017	2	3:30pm	1	4
10	male	3	sgr	2017	2	3:20pm	1	2
40	male	3	bud	2017	2	4:50pm	1	4
4	male	3	kup	2017	2	4:15pm	1	1
30	male	3	pul	2017	2	8:00am	1	3
3	male	3	bla	2017	2	1:30pm	1	1
40	male	2	sgr	2017	2	12:15pm	1	4
45	female	2	sgr	2017	2	2:20pm	1	4
50	male	3	bla	2017	2	12:10pm	1	4
45	male	3	sgr	2017	2	10:30pm	1	4
2	male	3	sgr	2017	2	5:15pm	1	1
2	male	3	pul	2017	2	10:20am	1	1
38	male	3	sgr	2017	2	2:20pm	1	4
13	male	2	sgr	2017	2	11:30am	1	2
45	male	3	anant	2017	3	11:45am	1	4
7	male	3	bla	2017	3	7:00pm	1	2
5	male	3	bpora	2017	3	11:00am	1	1
80	male	3	kup	2017	3	01:00pm	1	6
68	male	2	sgr	2017	3	02:30pm	1	6
4	female	3	bud	2017	3	06:15pm	1	1
60	male	2	bud	2017	3	10:30am	1	5
40	male	3	pul	2017	3	11:15am	1	4
5	male	3	pul	2017	3	1:00pm	1	1
5	male	3	pul	2017	3	2:45pm	1	1
4	female	3	sgr	2017	3	6:20pm	1	1
9	male	3	sgr	2017	3	11:45am	1	2
28	male	2	bud	2017	3	2:15pm	1	3
46	male	2	sgr	2017	3	7:30pm	1	4
40	male	3	pul	2017	3	1:45pm	1	4
5	male	2	bud	2017	3	6:00pm	1	1
5	male	2	bud	2017	3	12:20pm	1	1
12	male	3	sgr	2017	3	11:00am	1	2
25	male	3	sgr	2017	3	2:15pm	1	3
4	male	3	kup	2017	3	12:30pm	1	1
70	male	3	bla	2017	3	3:00pm	1	6
5	male	3	sgr	2016	4	7:00am	2	1
4	male	2	gbl	2016	4	07:00pm	2	1
13	male	3	sgr	2016	4	6:30pm	2	2
18	female	3	sgr	2016	4	07:00pm	2	3
7	male	3	bla	2016	4	10:30am	2	2
4	male	3	sgr	2016	4	02:00pm	2	1
18	male	3	bla	2016	4	03:45pm	2	3
10	male	3	bla	2016	4	05:30pm	2	2
40	male	3	pul	2016	4	02:30pm	2	4
45	female	3	sgr	2016	4	07:00pm	2	4
15	female	3	bud	2016	4	10:15am	2	2
5	male	2	bud	2016	4	7:45pm	2	1
39	male	3	sgr	2016	4	1:30pm	2	4
9	male	2	bud	2016	4	2:00pm	2	2
40	male	2	bud	2016	4	4:15pm	2	4
6	female	3	gbl	2016	4	4:15pm	2	2
25	male	3	gbl	2016	4	12:45pm	2	3
35	female	3	gbl	2016	4	4:50pm	2	4
55	male	3	sgr	2016	4	3:00pm	2	5
28	male	2	sgr	2016	4	7:30am	2	3
22	male	3	sgr	2016	4	3:00pm	2	3
10	female	3	bud	2016	4	7:00am	2	2
15	male	2	bla	2016	4	06:00pm	2	2
4	male	2	bud	2016	4	05:45pm	2	1
50	female	2	bud	2016	4	01:00pm	2	4
18	male	3	sgr	2016	4	12:30pm	2	3
32	male	3	bud	2016	4	07:00pm	2	4
45	female	3	sgr	2016	4	06:55pm	2	4
15	male	2	gbl	2016	4	01:00pm	2	2
55	male	3	bpora	2016	5	2:30pm	2	5
5	male	3	gbl	2016	5	5:15pm	2	1
16	female	3	gbl	2016	5	2:00pm	2	3
60	female	2	bud	2016	5	3:45pm	2	5
21	male	2	kup	2016	5	5:15pm	2	3
12	male	3	gbl	2016	5	3:00pm	2	2
5	male	3	sgr	2016	5	6:45pm	2	1
12	male	2	gbl	2016	5	3:45pm	2	2
5	male	3	gbl	2016	5	11:00am	2	1
18	female	2	bud	2016	5	8:00pm	2	3
5	male	3	kup	2016	5	04:50pm	2	1
60	male	3	sgr	2016	5	03:00pm	2	5
8	female	3	bla	2016	5	11:45am	2	2
17	male	2	sgr	2016	6	4:15pm	2	3
6	female	3	bpora	2016	6	6:20pm	2	2
3	male	2	bud	2016	6	8:00pm	2	1
7	male	3	sgr	2016	6	4:50pm	2	2
4	male	2	bpora	2016	6	11:45am	2	1
4	male	3	sgr	2016	6	2:30pm	2	1
42	male	3	sgr	2016	6	11:00am	2	4
27	female	2	bud	2016	6	11:00am	2	3
49	male	3	gbl	2016	6	11:00am	2	4
15	male	2	bud	2016	6	12:15pm	2	2
50	female	3	gbl	2016	6	11:45am	2	4
55	male	3	sgr	2016	6	11:00am	2	5
4	male	3	bud	2016	7	12:50pm	2	1
41	male	2	gbl	2016	7	11:20am	2	4
46	male	3	sgr	2016	7	10:20am	2	4
3	female	3	pul	2016	7	11:00am	2	1
10	female	3	sgr	2016	7	1:30pm	2	2
3	male	3	sgr	2016	7	2:10pm	2	1
7	male	3	sgr	2016	7	12:50pm	2	2
72	male	3	pul	2016	7	2:15pm	2	6
5	female	3	bla	2016	7	11:00am	2	1
2	male	3	sgr	2016	7	7:00am	2	1
35	male	3	gbl	2016	7	6:00am	2	4
7	male	2	sgr	2016	7	11:00am	2	2
10	female	2	bla	2016	7	7:00am	2	2
70	female	3	pul	2016	7	2:15pm	2	6
35	male	3	bud	2016	7	12:30pm	2	4
18	female	3	bud	2016	7	12:45pm	2	3
27	female	3	sgr	2016	7	11:00am	2	3
2	male	3	sgr	2016	7	8:45am	2	1
50	male	3	sgr	2016	7	2:00pm	2	4
8	male	3	sgr	2016	7	7:00am	2	2
7	male	3	bpora	2016	7	12:45pm	2	2
34	male	3	sgr	2016	8	9:00pm	2	4
60	female	3	sgr	2016	8	11:45am	2	5
33	male	3	sgr	2016	8	03:20pm	2	4
48	female	3	sgr	2016	8	04:00pm	2	4
6	male	3	sgr	2016	8	12:30pm	2	2
8	male	2	bud	2016	8	11:00am	2	2
65	female	3	sgr	2016	8	8:30am	2	5
6	female	2	sgr	2016	8	3:50pm	2	2
56	male	2	sgr	2016	9	3:20pm	2	5
60	male	3	bpora	2016	9	3:00pm	2	5
65	female	3	bpora	2016	9	11:45am	2	5
32	female	3	sgr	2016	9	11:00am	2	4
2	male	3	sgr	2016	9	5:00pm	2	1
4	female	2	sgr	2016	10	02:00pm	2	1
6	male	3	sgr	2016	10	03:00pm	2	2
70	male	3	sgr	2016	10	7:45pm	2	6
2	female	3	sgr	2016	10	11:00am	2	1
43	male	3	sgr	2016	10	2:30pm	2	4
15	male	2	sgr	2016	10	2:15pm	2	2
40	male	2	sgr	2016	10	3:00pm	2	4
6	female	2	sgr	2016	10	9:30am	2	2
35	male	2	sgr	2016	10	11:00am	2	4
22	male	3	bla	2016	10	1:50pm	2	3
30	male	3	sgr	2016	10	7:00am	2	3
9	male	3	sgr	2016	12	11:45am	2	2
9	female	2	sgr	2016	12	3:45pm	2	2
12	female	3	pul	2016	12	12:45pm	2	2
50	female	3	sgr	2016	12	8:30am	2	4
9	male	2	sgr	2016	12	11:00am	2	2
12	male	2	gbl	2016	12	12:30am	2	2
24	male	2	sgr	2016	12	8:45am	2	3
2	female	3	sgr	2016	12	8:00am	2	1
4	male	3	sgr	2016	12	9:00pm	2	1
60	male	2	sgr	2016	12	4:00pm	2	5
7	male	3	sgr	2017	1	11:00am	2	2
55	male	2	sgr	2017	1	12:50pm	2	5
14	male	3	sgr	2017	1	1:00pm	2	2
42	female	3	bud	2017	1	12:30pm	2	4
9	male	2	sgr	2017	1	7:30am	2	2
17	male	3	sgr	2017	1	12:30pm	2	3
3	male	2	sgr	2017	1	9:00am	2	1
4	male	2	bud	2017	1	8:45am	2	1
27	female	3	sgr	2017	2	07:00am	2	3
49	male	3	gbl	2017	2	02:00pm	2	4
15	male	3	sgr	2017	2	12:30pm	2	2
50	female	3	sgr	2017	2	2:45pm	2	4
55	male	3	sgr	2017	2	2:15pm	2	5
4	male	3	sgr	2017	2	11:45am	2	1
41	male	2	gbl	2017	2	12:15pm	2	4
46	male	3	sgr	2017	2	6:30pm	2	4
3	female	3	pul	2017	2	5:30pm	2	1
10	female	2	sgr	2017	2	6:20pm	2	2
3	male	3	sgr	2017	2	8:00pm	2	1
7	male	2	sgr	2017	2	11:00am	2	2
72	male	3	pul	2017	2	5:00pm	2	6
5	female	2	bla	2017	2	4:15pm	2	1
2	male	2	sgr	2017	2	2:30pm	2	1
35	male	3	gbl	2017	2	3:40pm	2	4
17	male	3	sgr	2017	3	10:00am	2	3
3	male	2	sgr	2017	3	4:20pm	2	1
4	male	2	bud	2017	3	04:00pm	2	1
18	male	3	sgr	2017	3	8:00am	2	3
50	male	3	sgr	2017	3	8:00am	2	4
7	male	2	pul	2017	3	8:30am	2	2
10	female	2	kup	2017	3	9:00am	2	2
52	female	2	kup	2017	3	9:00am	2	5
5	female	2	bla	2017	3	11:15am	2	1
18	male	2	bud	2017	3	10:30am	2	3
50	male	2	bud	2017	3	2:00pm	2	4
32	female	3	bpora	2017	3	12:30am	2	4
60	male	3	sgr	2017	3	11:50am	2	5
3	male	3	sgr	2017	3	8:45am	2	1
13	female	3	bla	2017	3	11:00am	2	2
10	male	2	sgr	2017	3	11:00am	2	2
50	male	3	sgr	2017	3	9:00am	2	4
5	male	3	bpora	2017	3	11:45am	2	1
22	male	3	sgr	2017	3	2:30pm	2	3
7	male	3	sgr	2017	3	12:45pm	2	2
5	male	3	sgr	2017	3	7:00am	2	1
60	male	3	sgr	2016	4	8:00am	3	5
35	male	3	gbl	2016	4	2:00pm	3	4
7	male	3	bla	2016	4	04:15pm	3	2
20	female	2	bud	2016	4	07:30am	3	3
35	male	2	gbl	2016	4	02:30pm	3	4
28	male	3	bpora	2016	4	08:30pm	3	3
30	male	3	sgr	2016	4	01:30pm	3	3
12	female	3	sgr	2016	4	12:10pm	3	2
38	male	3	sgr	2016	4	09:00am	3	4
25	male	2	bpora	2016	4	02:00pm	3	3
69	female	2	sgr	2016	4	02:00pm	3	6
15	female	2	sgr	2016	4	05:30pm	3	2
7	male	3	bud	2016	4	11:00am	3	2
6	male	3	sgr	2016	4	12:30pm	3	2
36	female	3	sgr	2016	4	01:00pm	3	4
60	male	3	sgr	2016	4	01:45pm	3	5
40	female	3	sgr	2016	4	03:50pm	3	4
35	female	3	bud	2016	4	11:00am	3	4
45	female	2	sgr	2016	4	11:10am	3	4
12	female	3	sgr	2016	4	02:30pm	3	2
35	male	3	sgr	2016	4	05:45pm	3	4
15	female	3	sgr	2016	4	10:50am	3	2
3	female	3	sgr	2016	4	01:50pm	3	1
8	male	3	gbl	2016	4	03:00pm	3	2
40	male	3	sgr	2016	4	03:20pm	3	4
26	male	3	sgr	2016	4	8:30am	3	3
5	female	3	bud	2016	4	12:30pm	3	1
27	male	2	sgr	2016	4	1:00pm	3	3
50	male	2	sgr	2016	4	8:30am	3	4
6	female	2	sgr	2016	4	12:45pm	3	2
35	female	2	bla	2016	4	7:45pm	3	4
65	male	2	bud	2016	4	11:00am	3	5
40	female	2	gbl	2016	4	12:15pm	3	4
50	male	2	gbl	2016	4	3:30pm	3	4
6	male	2	bpora	2016	4	8:30am	3	2
40	male	2	bud	2016	4	5:00pm	3	4
43	male	2	sgr	2016	4	2:00pm	3	4
22	male	2	bpora	2016	4	1:30pm	3	3
42	male	2	bpora	2016	4	8:45pm	3	4
22	female	2	sgr	2016	4	11:45am	3	3
5	male	2	gbl	2016	4	3:45pm	3	1
38	male	2	sgr	2016	4	11:00am	3	4
40	male	2	gbl	2016	4	2:30pm	3	4
25	male	2	sgr	2016	4	9:00am	3	3
55	male	2	bud	2016	4	3:30pm	3	5
38	male	2	sgr	2016	4	11:10am	3	4
6	male	2	bud	2016	4	2:30pm	3	2
70	female	2	sgr	2016	4	3:15pm	3	6
7	male	2	sgr	2016	4	9:10am	3	2
49	male	2	bpora	2016	4	3:50pm	3	4
24	male	2	sgr	2016	4	10:20am	3	3
18	female	3	bud	2016	4	9:00am	3	3
5	female	3	pul	2016	4	12:10pm	3	1
3	female	3	bla	2016	4	3:00pm	3	1
80	female	3	sgr	2016	4	2:15pm	3	6
35	female	3	bla	2016	4	4:20pm	3	4
16	male	3	sgr	2016	4	11:15am	3	3
6	female	3	sgr	2016	4	4:00pm	3	2
14	male	2	sgr	2016	4	11:30am	3	2
18	male	2	sgr	2016	4	10:15am	3	3
16	male	3	sgr	2016	4	5:00pm	3	3
40	male	3	gbl	2016	4	11:00am	3	4
35	male	3	gbl	2016	4	11:45am	3	4
21	female	3	sgr	2016	4	3:00pm	3	3
40	male	3	bud	2016	4	3:00pm	3	4
45	male	3	sgr	2016	4	12:10pm	3	4
40	male	2	sgr	2016	4	6:45pm	3	4
23	male	3	sgr	2016	4	10:30am	3	3
35	female	3	sgr	2016	4	12:45pm	3	4
22	male	3	anant	2016	4	8:45am	3	3
56	female	3	sgr	2016	4	8:45am	3	5
30	male	3	sgr	2016	4	4:00pm	3	3
60	female	3	sgr	2016	4	9:30am	3	5
37	male	3	sgr	2016	4	2:00pm	3	4
46	male	3	anant	2016	4	11:45am	3	4
28	male	3	bud	2016	4	12:45pm	3	3
36	male	2	sgr	2016	4	8:00pm	3	4
4	male	2	gbl	2016	4	9:00pm	3	1
50	male	2	sgr	2016	4	12:30pm	3	4
40	male	3	sgr	2016	4	12:45pm	3	4
19	male	3	sgr	2016	4	7:00am	3	3
75	male	3	sgr	2016	4	10:30pm	3	6
55	female	2	bla	2016	4	3:30pm	3	5
28	male	2	bud	2016	4	11:45am	3	3
45	male	2	bud	2016	4	7:00pm	3	4
21	male	2	sgr	2016	4	11:00am	3	3
12	female	3	bla	2016	4	NA	3	2
30	male	2	sgr	2016	4	7:00am	3	3
35	male	3	sgr	2016	4	5:00pm	3	4
35	female	3	sgr	2016	4	3:00pm	3	4
45	male	2	sgr	2016	4	2:00pm	3	4
23	female	2	bud	2016	4	2:00pm	3	3
3	male	3	bud	2016	4	8:00am	3	1
3	male	2	bud	2016	4	8:00am	3	1
45	female	3	sgr	2016	4	02:00pm	3	4
25	female	2	bud	2016	4	08:30pm	3	3
55	male	2	bla	2016	4	06:15pm	3	5
44	male	3	sgr	2016	4	6:30pm	3	4
50	male	3	sgr	2016	4	09:30am	3	4
43	female	3	kup	2016	4	02:30pm	3	4
50	female	3	sgr	2016	4	08:15am	3	4
28	male	3	sgr	2016	4	02:00pm	3	3
50	male	3	gbl	2016	4	10:15am	3	4
32	female	3	sgr	2016	4	12:30pm	3	4
40	female	3	gbl	2016	4	12:45pm	3	4
44	male	3	sgr	2016	4	03:00pm	3	4
12	male	3	sgr	2016	4	04:50pm	3	2
54	male	3	sgr	2016	4	10:30am	3	5
50	female	3	gbl	2016	4	10:40am	3	4
60	female	3	sgr	2016	4	11:00am	3	5
5	female	3	sgr	2016	4	11:00am	3	1
45	male	3	sgr	2016	4	01:15pm	3	4
30	female	3	bpora	2016	4	02:00pm	3	3
65	male	3	sgr	2016	4	02:30pm	3	5
18	male	3	sgr	2016	4	03:45pm	3	3
18	male	3	sgr	2016	4	02:30pm	3	3
45	female	3	sgr	2016	4	05:30pm	3	4
5	male	3	sgr	2016	4	06:15pm	3	1
60	male	3	bud	2016	4	07:00pm	3	5
12	male	3	bud	2016	4	10:30am	3	2
5	male	3	sgr	2016	4	11:30am	3	1
29	male	3	sgr	2016	4	11:45am	3	3
7	male	3	bud	2016	4	01:50pm	3	2
2	male	3	bud	2016	4	02:30pm	3	1
27	male	2	sgr	2016	4	05:00pm	3	3
45	male	2	gbl	2016	4	03:00pm	3	4
18	male	2	sgr	2016	4	11:15am	3	3
9	male	3	sgr	2016	4	11:45am	3	2
7	male	3	sgr	2016	4	11:45am	3	2
2	female	3	sgr	2016	4	12:30pm	3	1
4	male	3	sgr	2016	5	05:00pm	3	1
35	male	3	sgr	2016	5	02:00pm	3	4
11	male	3	bud	2016	5	03:00pm	3	2
11	female	3	bpora	2016	5	03:20pm	3	2
44	male	3	sgr	2016	5	06:30pm	3	4
6	male	3	sgr	2016	5	06:50pm	3	2
35	female	3	bud	2016	5	07:15pm	3	4
20	female	3	sgr	2016	5	2:00pm	3	3
58	female	3	bud	2016	5	2:15pm	3	5
8	male	3	gbl	2016	5	11:15am	3	2
40	female	2	sgr	2016	5	8:30am	3	4
17	male	2	bud	2016	5	6:30am	3	3
18	male	3	sgr	2016	5	11:30am	3	3
29	male	3	bla	2016	5	10:00pm	3	3
25	male	3	gbl	2016	5	12:30pm	3	3
60	female	3	sgr	2016	5	3:30pm	3	5
45	female	2	sgr	2016	5	11:00am	3	4
60	male	2	sgr	2016	5	10:00am	3	5
50	male	2	bud	2016	5	3:30pm	3	4
8	male	2	sgr	2016	5	9:00am	3	2
56	male	3	sgr	2016	5	2:30pm	3	5
60	male	3	sgr	2016	5	3:15pm	3	5
64	male	3	bpora	2016	5	11:45am	3	5
5	female	3	bpora	2016	5	2:15pm	3	1
20	female	3	bud	2016	5	5:00pm	3	3
50	male	3	sgr	2016	5	4:15pm	3	4
7	male	3	kup	2016	5	11:20am	3	2
16	male	3	gbl	2016	5	9:00am	3	3
40	female	3	sgr	2016	5	5:30pm	3	4
8	male	3	gbl	2016	5	2:15pm	3	2
38	female	3	sgr	2016	5	6:00pm	3	4
9	male	3	bla	2016	5	2:00pm	3	2
7	male	3	sgr	2016	5	1:45pm	3	2
45	male	2	bpora	2016	5	2:00pm	3	4
70	male	2	sgr	2016	5	2:30pm	3	6
4	female	2	bud	2016	5	1:30pm	3	1
3	male	2	bud	2016	5	11:00am	3	1
39	male	2	bud	2016	5	10:15am	3	4
4	female	3	sgr	2016	5	5:00pm	3	1
18	male	3	sgr	2016	5	2:00pm	3	3
45	male	2	sgr	2016	5	11:00am	3	4
40	male	2	bud	2016	5	3:00pm	3	4
22	male	3	sgr	2016	5	11:45am	3	3
21	female	3	sgr	2016	5	11:45am	3	3
45	female	3	bud	2016	5	1:00pm	3	4
14	female	3	sgr	2016	5	12:45pm	3	2
55	male	3	bud	2016	5	10:30am	3	5
40	male	2	bud	2016	5	6:00am	3	4
38	male	2	anant	2016	5	11:30am	3	4
25	male	2	bud	2016	5	11:00am	3	3
22	male	3	bud	2016	5	11:00am	3	3
32	male	3	bud	2016	5	3:30pm	3	4
50	male	3	sgr	2016	5	4:15pm	3	4
6	male	3	bpora	2016	5	10:15am	3	2
40	male	3	gbl	2016	5	12:45pm	3	4
43	male	3	sgr	2016	5	8:45am	3	4
22	male	3	bpora	2016	5	11:00am	3	3
42	male	3	bpora	2016	5	7:30am	3	4
22	female	3	sgr	2016	5	8:45am	3	3
52	male	3	bpora	2016	5	1:50pm	3	5
50	male	3	sgr	2016	5	4:45pm	3	4
6	male	3	bla	2016	5	3:30pm	3	2
80	female	3	sgr	2016	5	11:45am	3	6
42	female	3	bud	2016	5	11:00am	3	4
55	female	3	sgr	2016	5	9:00pm	3	5
37	male	3	sgr	2016	5	11:00am	3	4
55	male	2	pul	2016	5	12:30pm	3	5
37	male	2	bla	2016	5	11:00am	3	4
24	male	2	bpora	2016	5	11:45am	3	3
19	male	2	bpora	2016	5	3:30pm	3	3
30	male	3	sgr	2016	5	08:00am	3	3
8	male	3	sgr	2016	5	05:30pm	3	2
3	male	3	bla	2016	5	11:00am	3	1
10	male	3	kul	2016	5	10:30am	3	2
55	male	3	sgr	2016	5	01:00pm	3	5
40	male	3	sgr	2016	5	06:55pm	3	4
60	male	2	bpora	2016	5	02:30pm	3	5
8	male	2	sgr	2016	5	06:15pm	3	2
78	male	3	bud	2016	5	10:30am	3	6
23	male	2	gbl	2016	5	10:30pm	3	3
31	male	2	sgr	2016	5	10:25am	3	4
50	male	3	sgr	2016	5	8:30am	3	4
25	male	2	sgr	2016	5	7:30pm	3	3
38	male	2	sgr	2016	5	9:00am	3	4
32	male	2	sgr	2016	5	10:30am	3	4
7	male	2	bud	2016	5	11:15am	3	2
3	female	2	sgr	2016	5	7:45pm	3	1
40	male	3	sgr	2016	5	3:45pm	3	4
7	male	3	bud	2016	5	11:30am	3	2
45	male	3	sgr	2016	5	2:00pm	3	4
42	male	3	bpora	2016	5	10:00pm	3	4
17	female	2	gbl	2016	5	11:15am	3	3
35	male	2	bud	2016	5	11:15am	3	4
3	male	2	bud	2016	5	10:00pm	3	1
60	male	2	bud	2016	5	7:45pm	3	5
44	male	2	gbl	2016	5	1:30pm	3	4
15	male	2	gbl	2016	5	8:45pm	3	2
5	male	2	bud	2016	5	3:45pm	3	1
60	male	3	sgr	2016	5	4:00pm	3	5
27	female	3	sgr	2016	5	1:30pm	3	3
28	male	3	bud	2016	5	11:50am	3	3
13	male	2	sgr	2016	5	8:00pm	3	2
28	male	2	sgr	2016	5	5:00pm	3	3
38	male	3	sgr	2016	5	1:30pm	3	4
25	male	2	bud	2016	5	6:15am	3	3
35	male	3	bla	2016	5	11:00am	3	4
58	male	3	sgr	2016	5	8:30am	3	5
57	male	2	gbl	2016	5	7:00am	3	5
43	female	3	sgr	2016	5	8:00pm	3	4
45	female	3	sgr	2016	5	1:30pm	3	4
28	male	2	bpora	2016	5	2:10pm	3	3
10	female	2	bpora	2016	5	12:10pm	3	2
20	male	2	bud	2016	5	3:30pm	3	3
50	female	3	bpora	2016	5	11:30am	3	4
7	female	2	sgr	2016	5	2:00pm	3	2
45	female	3	bud	2016	5	11:00am	3	4
20	male	3	sgr	2016	5	11:00am	3	3
46	male	3	bud	2016	5	11:45am	3	4
65	male	3	sgr	2016	5	9:00am	3	5
20	female	2	gbl	2016	5	12:15pm	3	3
70	male	3	bud	2016	6	11:00am	3	6
9	male	3	bud	2016	6	2:30pm	3	2
45	male	3	bud	2016	6	9:30am	3	4
50	male	2	sgr	2016	6	11:00am	3	4
40	male	3	anant	2016	6	4:00pm	3	4
30	female	3	bud	2016	6	2:30pm	3	3
12	male	3	gbl	2016	6	9:00am	3	2
62	male	2	sgr	2016	6	6:10pm	3	5
22	male	3	bud	2016	6	2:00pm	3	3
65	male	3	bpora	2016	6	4:15pm	3	5
22	female	3	bpora	2016	6	11:00am	3	3
60	male	3	gbl	2016	6	3:00pm	3	5
10	female	3	sgr	2016	6	4:00pm	3	2
40	female	2	bud	2016	6	2:00pm	3	4
4	male	2	sgr	2016	6	10:15am	3	1
38	male	2	gbl	2016	6	12:30pm	3	4
35	male	3	pul	2016	6	12:45pm	3	4
10	male	2	pul	2016	6	11:45am	3	2
15	male	2	bud	2016	6	3:00pm	3	2
20	male	2	bud	2016	6	8:00am	3	3
4	female	2	bpora	2016	6	7:00am	3	1
53	female	3	gbl	2016	6	12:10pm	3	5
44	male	3	sgr	2016	6	3:45pm	3	4
45	male	3	kup	2016	6	10:15am	3	4
19	female	2	sgr	2016	6	7:00pm	3	3
6	female	2	sgr	2016	6	2:00pm	3	2
3	male	3	gbl	2016	6	11:00am	3	1
96	female	3	bla	2016	6	11:45am	3	6
15	male	3	sgr	2016	6	2:00pm	3	2
42	male	3	bud	2016	6	4:50pm	3	4
45	male	2	bud	2016	6	11:00am	3	4
40	female	3	sgr	2016	6	4:00pm	3	4
4	male	2	sgr	2016	6	3:00pm	3	1
38	female	2	sgr	2016	6	7:00am	3	4
46	female	2	sgr	2016	6	11:45am	3	4
30	male	2	sgr	2016	6	11:45am	3	3
5	female	2	bud	2016	6	3:45pm	3	1
33	male	2	sgr	2016	6	12:45pm	3	4
10	male	3	gbl	2016	6	10:00am	3	2
2	male	2	bud	2016	6	9:00am	3	1
42	female	2	sgr	2016	6	11:00am	3	4
40	male	2	sgr	2016	6	4:00pm	3	4
7	male	2	sgr	2016	6	11:00am	3	2
12	female	3	sgr	2016	6	11:00am	3	2
39	male	3	sgr	2016	6	8:45am	3	4
45	male	2	bla	2016	6	3:00pm	3	4
4	male	2	sgr	2016	6	11:00am	3	1
35	female	3	pul	2016	6	9:30am	3	4
55	male	3	sgr	2016	6	2:15pm	3	5
56	male	2	sgr	2016	6	8:45am	3	5
16	male	3	pul	2016	6	11:00am	3	3
28	male	2	sgr	2016	6	11:45am	3	3
45	male	2	sgr	2016	6	1:00pm	3	4
60	male	3	sgr	2016	6	7:00am	3	5
28	female	3	gbl	2016	6	9:00am	3	3
50	male	2	sgr	2016	6	11:45am	3	4
40	male	2	sgr	2016	6	11:00am	3	4
19	male	3	bla	2016	6	5:45pm	3	3
24	female	2	bud	2016	6	11:30am	3	3
8	male	3	bla	2016	6	3:30pm	3	2
4	female	3	bud	2016	6	3:30pm	3	1
31	female	3	sgr	2016	6	4:15pm	3	4
25	male	3	sgr	2016	6	8:45am	3	3
4	male	3	sgr	2016	6	11:00am	3	1
65	male	3	sgr	2016	6	12:15pm	3	5
38	female	3	bud	2016	6	8:45am	3	4
15	male	3	bla	2016	6	7:15am	3	2
36	male	3	bla	2016	6	1:50pm	3	4
65	male	3	bpora	2016	6	4:45pm	3	5
9	male	3	sgr	2016	6	7:00am	3	2
49	male	3	bla	2016	6	3:30pm	3	4
50	female	3	sgr	2016	6	11:30am	3	4
52	male	3	gbl	2016	6	11:00am	3	5
60	female	3	sgr	2016	6	3:30pm	3	5
50	male	2	sgr	2016	6	12:30pm	3	4
65	male	2	bla	2016	6	5:00pm	3	5
40	male	2	gbl	2016	6	11:00am	3	4
55	female	2	gbl	2016	6	11:00am	3	5
65	male	3	sgr	2016	6	3:30pm	3	5
50	male	3	sgr	2016	6	7:00am	3	4
55	female	3	bla	2016	6	12:30pm	3	5
21	male	3	sgr	2016	6	9:00am	3	3
58	male	3	bud	2016	6	5:00pm	3	5
26	male	3	bud	2016	6	11:00am	3	3
41	male	3	bud	2016	6	5:45pm	3	4
35	male	3	bla	2016	6	10:30pm	3	4
55	female	3	sgr	2016	6	9:00am	3	5
35	male	3	sgr	2016	6	11:30am	3	4
50	male	3	sgr	2016	6	12:30pm	3	4
50	male	3	sgr	2016	6	6:30pm	3	4
36	male	3	sgr	2016	6	11:20am	3	4
34	male	3	sgr	2016	6	12:15pm	3	4
50	male	3	pul	2016	6	2:00pm	3	4
27	female	3	sgr	2016	6	11:00am	3	3
14	male	3	sgr	2016	6	11:45am	3	2
50	male	2	sgr	2016	7	1:30pm	3	4
28	male	3	bud	2016	7	10:20am	3	3
27	male	2	kup	2016	7	3:50pm	3	3
6	female	2	sgr	2016	7	1:30pm	3	2
55	female	3	gbl	2016	7	11:20am	3	5
31	male	3	gbl	2016	7	2:10pm	3	4
60	female	3	sgr	2016	7	2:00pm	3	5
60	female	3	sgr	2016	7	2:00pm	3	5
5	female	3	sgr	2016	7	12:15pm	3	1
12	male	3	sgr	2016	7	2:10pm	3	2
4	male	3	sgr	2016	7	3:50pm	3	1
50	male	3	gbl	2016	7	11:00am	3	4
26	male	3	bud	2016	7	2:10pm	3	3
25	male	3	sgr	2016	7	10:20am	3	3
9	male	3	sgr	2016	7	3:40pm	3	2
62	male	3	pul	2016	7	7:15am	3	5
2	male	3	sgr	2016	7	9:30am	3	1
65	male	3	pul	2016	7	2:00pm	3	5
60	male	3	sgr	2016	7	2:00pm	3	5
35	male	3	sgr	2016	7	12:30pm	3	4
55	female	3	sgr	2016	7	6:30pm	3	5
70	male	3	sgr	2016	7	11:00am	3	6
65	male	3	bla	2016	7	3:30pm	3	5
18	male	3	sgr	2016	7	12:30pm	3	3
15	male	3	bpora	2016	7	11:00am	3	2
35	male	2	sgr	2016	7	12:30pm	3	4
6	female	2	bpora	2016	7	1:00pm	3	2
19	male	2	sgr	2016	7	12:30pm	3	3
17	male	2	sgr	2016	7	8:45am	3	3
45	male	2	sgr	2016	7	3:30pm	3	4
45	female	3	sgr	2016	7	9:30am	3	4
35	male	3	sgr	2016	7	2:00pm	3	4
10	male	3	bud	2016	7	7:00am	3	2
29	female	3	bud	2016	7	11:00am	3	3
7	male	3	bud	2016	7	11:30am	3	2
50	female	3	bud	2016	7	12:30pm	3	4
50	male	3	sgr	2016	7	12:45pm	3	4
8	male	3	sgr	2016	7	11:00am	3	2
35	male	3	sgr	2016	7	12:30pm	3	4
50	female	3	sgr	2016	7	6:00am	3	4
3	male	2	bpora	2016	7	11:00am	3	1
12	male	2	sgr	2016	7	10:30pm	3	2
10	male	3	sgr	2016	7	11:00am	3	2
35	male	2	gbl	2016	7	1:00pm	3	4
40	female	2	gbl	2016	7	8:45am	3	4
22	female	3	bud	2016	7	11:00am	3	3
32	male	3	bud	2016	7	11:00am	3	4
22	female	2	sgr	2016	7	3:30pm	3	3
32	male	2	sgr	2016	7	8:45am	3	4
4	male	2	sgr	2016	7	11:00am	3	1
70	male	3	sgr	2016	7	9:30am	3	6
35	male	2	sgr	2016	7	2:00pm	3	4
52	male	2	sgr	2016	7	8:00am	3	5
60	male	2	gbl	2016	7	7:00am	3	5
50	female	3	sgr	2016	7	11:30am	3	4
32	male	3	bud	2016	7	6:30pm	3	4
19	male	3	bla	2016	7	11:30am	3	3
27	male	3	sgr	2016	7	11:30am	3	3
40	male	3	sgr	2016	7	12:30pm	3	4
35	female	3	sgr	2016	7	11:00am	3	4
10	male	3	sgr	2016	7	11:00am	3	2
11	male	3	sgr	2016	7	7:30am	3	2
30	male	3	bpora	2016	7	9:30am	3	3
35	male	3	sgr	2016	7	8:00am	3	4
19	male	3	sgr	2016	7	4:45pm	3	3
50	female	3	sgr	2016	7	11:30am	3	4
3	female	3	bpora	2016	7	3:30pm	3	1
50	male	3	kup	2016	7	8:00pm	3	4
23	male	3	sgr	2016	7	11:00am	3	3
55	female	3	sgr	2016	7	3:30pm	3	5
60	male	3	sgr	2016	7	9:00pm	3	5
35	female	3	sgr	2016	7	11:00am	3	4
34	male	3	sgr	2016	7	11:00am	3	4
12	female	3	sgr	2016	7	11:00am	3	2
34	male	3	sgr	2016	7	11:00am	3	4
17	male	3	sgr	2016	7	11:00am	3	3
45	female	3	pul	2016	7	12:30pm	3	4
22	male	3	sgr	2016	7	11:00am	3	3
55	female	3	sgr	2016	7	8:30am	3	5
40	female	3	sgr	2016	7	12:30pm	3	4
28	male	2	sgr	2016	7	12:30am	3	3
13	male	2	sgr	2016	7	10:30am	3	2
14	male	2	sgr	2016	7	9:00am	3	2
45	female	3	sgr	2016	7	11:00am	3	4
7	male	3	gbl	2016	7	12:45pm	3	2
55	male	3	gbl	2016	7	11:00am	3	5
30	male	3	sgr	2016	7	12:15pm	3	3
40	male	3	sgr	2016	7	11:00am	3	4
12	male	3	sgr	2016	7	11:00am	3	2
60	female	3	sgr	2016	8	4:15pm	3	5
65	female	3	sgr	2016	8	8:45am	3	5
25	male	3	bud	2016	8	4:00pm	3	3
40	female	3	sgr	2016	8	9:30am	3	4
58	male	3	sgr	2016	8	12:15pm	3	5
17	male	3	sgr	2016	8	2:15pm	3	3
28	male	2	sgr	2016	8	11:00am	3	3
50	male	3	bud	2016	8	1:50pm	3	4
21	female	2	sgr	2016	8	3:50pm	3	3
52	male	3	bud	2016	8	2:00pm	3	5
22	male	3	bud	2016	8	12:50pm	3	3
45	female	3	sgr	2016	8	11:00am	3	4
22	male	3	sgr	2016	8	12:15pm	3	3
9	female	3	bud	2016	8	12:50pm	3	2
50	female	2	bud	2016	8	1:00pm	3	4
55	male	2	bud	2016	8	11:20am	3	5
18	female	2	sgr	2016	8	2:15pm	3	3
40	male	2	sgr	2016	8	7:15am	3	4
30	male	3	sgr	2016	8	2:00pm	3	3
36	female	3	sgr	2016	8	2:00pm	3	4
18	male	3	kup	2016	8	11:00am	3	3
50	female	3	sgr	2016	8	12:30pm	3	4
39	male	3	sgr	2016	8	11:45am	3	4
45	male	3	bud	2016	8	11:00am	3	4
45	female	3	sgr	2016	8	6:00am	3	4
9	male	3	sgr	2016	8	11:00am	3	2
4	male	3	bud	2016	8	5:00pm	3	1
40	female	3	sgr	2016	8	12:45pm	3	4
42	male	3	sgr	2016	8	11:00am	3	4
55	male	3	bla	2016	8	5:45pm	3	5
45	female	3	sgr	2016	8	7:00am	3	4
50	male	2	sgr	2016	8	11:00am	3	4
45	male	2	sgr	2016	8	9:30am	3	4
65	female	2	sgr	2016	8	1:50pm	3	5
26	male	3	bpora	2016	8	12:15pm	3	3
25	female	3	sgr	2016	8	01:30pm	3	3
24	female	3	sgr	2016	8	05:00pm	3	3
23	female	3	sgr	2016	8	03:20pm	3	3
6	female	3	sgr	2016	8	06:50pm	3	2
60	female	3	sgr	2016	8	6:30pm	3	5
35	female	3	sgr	2016	8	11:15am	3	4
55	male	3	sgr	2016	8	11:00am	3	5
51	male	3	sgr	2016	8	8:00am	3	5
10	male	2	bud	2016	8	12:45pm	3	2
12	male	2	anant	2016	8	2:45pm	3	2
30	male	2	gbl	2016	8	10:30am	3	3
54	male	2	anant	2016	8	12:45pm	3	5
35	male	2	sgr	2016	8	12:45pm	3	4
55	male	3	sgr	2016	8	11:00am	3	5
23	female	3	sgr	2016	8	10:00pm	3	3
14	male	3	sgr	2016	8	11:00am	3	2
17	female	3	sgr	2016	8	9:00am	3	3
25	female	2	gbl	2016	8	10:15am	3	3
27	male	2	bud	2016	8	11:00am	3	3
25	male	3	sgr	2016	8	9:30pm	3	3
45	male	2	gbl	2016	8	10:00pm	3	4
17	male	2	sgr	2016	8	6:00pm	3	3
22	male	2	sgr	2016	8	6:15pm	3	3
11	male	2	sgr	2016	8	1:30pm	3	2
35	male	2	sgr	2016	8	3:45pm	3	4
40	female	3	sgr	2016	8	9:30am	3	4
27	male	2	sgr	2016	8	8:30am	3	3
45	female	2	sgr	2016	8	4:15pm	3	4
40	female	3	sgr	2016	8	6:20pm	3	4
14	male	3	bud	2016	8	8:00pm	3	2
65	male	2	sgr	2016	8	4:15pm	3	5
12	female	2	sgr	2016	8	2:45pm	3	2
35	male	3	kup	2016	8	9:10am	3	4
45	male	3	kup	2016	8	7:00pm	3	4
32	male	2	bud	2016	8	2:00pm	3	4
5	male	3	bud	2016	8	11:20am	3	1
10	female	2	sgr	2016	8	3:00pm	3	2
38	male	3	sgr	2016	8	10:50am	3	4
13	male	2	bud	2016	8	5:30pm	3	2
29	female	2	sgr	2016	8	11:20am	3	3
45	female	2	bpora	2016	8	6:00pm	3	4
26	female	2	sgr	2016	8	5:15pm	3	3
63	male	3	sgr	2016	8	10:20am	3	5
35	female	3	sgr	2016	8	5:00pm	3	4
45	male	3	bud	2016	8	1:45pm	3	4
17	female	2	sgr	2016	8	4:00pm	3	3
40	female	3	sgr	2016	8	6:30pm	3	4
30	female	2	sgr	2016	8	10:00am	3	3
17	male	2	sgr	2016	8	11:15am	3	3
35	male	3	sgr	2016	8	12:15pm	3	4
5	female	3	sgr	2016	8	3:30pm	3	1
5	male	2	bud	2016	8	10:00pm	3	1
3	male	2	bud	2016	8	8:30am	3	1
40	male	2	gbl	2016	8	7:00am	3	4
27	male	2	bud	2016	8	6:15pm	3	3
45	male	3	sgr	2016	8	1:30pm	3	4
65	male	3	sgr	2016	8	11:00am	3	5
55	male	3	sgr	2016	8	01:00pm	3	5
27	male	3	sgr	2016	8	2:30pm	3	3
6	male	3	bud	2016	8	6:20pm	3	2
35	male	3	bud	2016	8	2:15pm	3	4
45	male	2	bud	2016	8	1:15pm	3	4
65	male	2	gbl	2016	8	2:00pm	3	5
65	male	2	gbl	2016	8	6:10pm	3	5
65	male	2	bpora	2016	8	2:30pm	3	5
38	male	3	sgr	2016	8	5:00pm	3	4
33	female	2	sgr	2016	8	7:00pm	3	4
40	male	2	sgr	2016	8	3:40pm	3	4
50	male	3	sgr	2016	9	10:30pm	3	4
2	female	2	sgr	2016	9	2:15pm	3	1
10	male	3	sgr	2016	9	11:20am	3	2
23	male	2	sgr	2016	9	7:30pm	3	3
45	female	3	gbl	2016	9	10:00am	3	4
45	male	2	sgr	2016	9	9:00am	3	4
35	male	3	sgr	2016	9	3:00pm	3	4
55	male	2	sgr	2016	9	12:20pm	3	5
25	female	3	bud	2016	9	4:00pm	3	3
18	male	2	sgr	2016	9	10:15am	3	3
35	male	3	sgr	2016	9	2:00pm	3	4
4	male	2	pul	2016	9	2:00pm	3	1
35	female	2	gbl	2016	9	11:45am	3	4
57	male	2	sgr	2016	9	4:15pm	3	5
55	male	3	sgr	2016	9	4:00pm	3	5
30	male	2	sgr	2016	9	3:00pm	3	3
45	female	3	bud	2016	9	6:00am	3	4
6	male	2	bud	2016	9	7:00am	3	2
7	female	2	bud	2016	9	4:00pm	3	2
50	female	2	sgr	2016	9	11:45am	3	4
32	male	2	sgr	2016	9	11:45am	3	4
43	male	3	bpora	2016	9	3:15pm	3	4
45	male	3	sgr	2016	9	11:00am	3	4
9	male	3	bla	2016	9	12:45pm	3	2
18	male	3	sgr	2016	9	1:00pm	3	3
23	male	2	sgr	2016	9	5:45pm	3	3
40	female	3	sgr	2016	9	12:45pm	3	4
38	male	3	bpora	2016	9	10:00am	3	4
24	male	3	pul	2016	9	8:30am	3	3
35	female	3	bud	2016	9	11:00am	3	4
50	male	2	gbl	2016	9	11:00am	3	4
17	female	3	sgr	2016	9	8:30am	3	3
45	female	2	sgr	2016	9	5:00pm	3	4
40	female	3	sgr	2016	9	11:45am	3	4
24	male	3	sgr	2016	9	8:45am	3	3
35	male	2	gbl	2016	9	8:45am	3	4
22	female	2	bud	2016	9	7:30am	3	3
35	male	2	sgr	2016	9	8:45am	3	4
70	male	3	sgr	2016	9	11:00am	3	6
20	male	2	bla	2016	9	1:50pm	3	3
10	male	3	sgr	2016	9	8:00am	3	2
60	male	2	sgr	2016	9	7:00am	3	5
35	female	3	bud	2016	9	11:00am	3	4
26	female	3	bud	2016	9	3:30pm	3	3
6	male	2	sgr	2016	9	5:00pm	3	2
23	female	3	sgr	2016	9	12:45pm	3	3
60	female	2	sgr	2016	9	11:00am	3	5
27	male	2	bud	2016	9	12:30pm	3	3
46	male	3	sgr	2016	9	1:00pm	3	4
21	male	2	sgr	2016	9	11:00am	3	3
35	female	2	sgr	2016	9	12:30pm	3	4
45	female	3	sgr	2016	9	9:00am	3	4
13	male	3	bpora	2016	9	8:30am	3	2
35	female	3	bud	2016	9	11:30am	3	4
45	male	3	sgr	2016	9	11:45am	3	4
32	male	2	sgr	2016	9	12:30pm	3	4
60	male	2	bud	2016	9	11:15am	3	5
38	female	2	sgr	2016	9	NA	3	4
20	female	3	sgr	2016	9	9:00am	3	3
45	male	2	sgr	2016	9	2:00pm	3	4
45	male	3	sgr	2016	9	5:00pm	3	4
22	female	2	sgr	2016	9	12:45pm	3	3
6	male	3	bud	2016	9	4:15pm	3	2
10	female	3	sgr	2016	9	10:15am	3	2
50	male	2	sgr	2016	9	11:15am	3	4
45	female	2	sgr	2016	9	11:00am	3	4
4	female	3	sgr	2016	9	11:00am	3	1
18	male	2	bla	2016	9	12:15pm	3	3
38	male	2	gbl	2016	9	8:45am	3	4
48	male	3	sgr	2016	9	7:30am	3	4
40	female	3	sgr	2016	9	1:00pm	3	4
35	male	2	sgr	2016	9	1:50pm	3	4
7	male	3	sgr	2016	9	11:45am	3	2
37	male	3	sgr	2016	9	12:30pm	3	4
4	female	2	bud	2016	9	3:30pm	3	1
22	female	3	bla	2016	9	6:30pm	3	3
18	male	2	sgr	2016	9	12:30pm	3	3
53	male	3	bpora	2016	9	11:00am	3	5
15	male	3	sgr	2016	9	12:45pm	3	2
35	male	2	sgr	2016	9	11:00am	3	4
3	female	3	sgr	2016	9	12:30pm	3	1
45	male	3	sgr	2016	9	11:00am	3	4
23	female	2	gbl	2016	9	12:30pm	3	3
4	male	2	gbl	2016	9	9:00am	3	1
65	female	3	bud	2016	9	2:00pm	3	5
8	male	2	sgr	2016	9	11:15am	3	2
60	female	3	sgr	2016	9	12:45pm	3	5
14	male	2	gbl	2016	9	3:00pm	3	2
27	female	3	sgr	2016	9	7:30am	3	3
6	male	2	bpora	2016	9	9:00am	3	2
2	female	3	bpora	2016	9	4:00pm	3	1
45	male	2	sgr	2016	9	4:30p	3	4
50	male	2	sgr	2016	9	8:30am	3	4
43	female	2	sgr	2016	9	5:00pm	3	4
18	male	2	sgr	2016	9	8:45pm	3	3
6	male	2	sgr	2016	9	12:00pm	3	2
60	male	3	pul	2016	9	11:00am	3	5
5	female	2	sgr	2016	9	12:05pm	3	1
35	male	3	sgr	2016	9	03:00pm	3	4
70	female	2	bud	2016	9	07:30am	3	6
45	male	3	sgr	2016	9	02:30pm	3	4
52	female	3	bud	2016	9	08:00am	3	5
7	male	3	anant	2016	9	05:30pm	3	2
7	male	2	sgr	2016	9	08:15am	3	2
51	female	2	sgr	2016	9	10:00am	3	5
40	male	3	gbl	2016	9	11:00am	3	4
50	male	2	sgr	2016	9	11:00am	3	4
53	male	3	sgr	2016	9	03:45pm	3	5
28	male	2	sgr	2016	10	12:45pm	3	3
4	male	3	sgr	2016	10	02:00pm	3	1
50	female	2	sgr	2016	10	06:55pm	3	4
38	female	2	sgr	2016	10	10:40am	3	4
23	male	3	sgr	2016	10	11:10am	3	3
70	male	3	sgr	2016	10	01:45pm	3	6
35	female	2	sgr	2016	10	02:30pm	3	4
35	male	2	sgr	2016	10	03:45pm	3	4
70	male	2	gbl	2016	10	11:50am	3	6
75	male	2	gbl	2016	10	02:20pm	3	6
50	male	2	bud	2016	10	06:15pm	3	4
35	male	3	sgr	2016	10	11:15am	3	4
45	male	2	gbl	2016	10	11:30am	3	4
40	male	2	gbl	2016	10	01:15pm	3	4
13	female	2	bud	2016	10	02:30pm	3	2
35	female	2	gbl	2016	10	03:00pm	3	4
50	male	3	sgr	2016	10	06:30pm	3	4
38	female	3	sgr	2016	10	01:00pm	3	4
8	female	2	sgr	2016	10	11:45am	3	2
27	male	2	bla	2016	10	12:30pm	3	3
45	male	3	sgr	2016	10	01:30pm	3	4
45	male	2	gbl	2016	10	02:00pm	3	4
35	female	3	sgr	2016	10	03:20pm	3	4
45	female	2	sgr	2016	10	05:15pm	3	4
23	male	3	bud	2016	10	06:50pm	3	3
50	male	2	sgr	2016	10	07:00pm	3	4
45	female	3	sgr	2016	10	07:15pm	3	4
50	male	3	sgr	2016	10	11:15am	3	4
45	male	2	bpora	2016	10	2:30pm	3	4
29	male	2	sgr	2016	10	10:00am	3	3
56	male	3	sgr	2016	10	2:45pm	3	5
14	male	2	sgr	2016	10	8:30am	3	2
35	male	2	sgr	2016	10	11:00am	3	4
40	female	3	sgr	2016	10	12:45pm	3	4
75	male	3	sgr	2016	10	7:45pm	3	6
28	male	3	sgr	2016	10	8:00am	3	3
18	male	3	sgr	2016	10	11:30am	3	3
3	male	3	sgr	2016	10	9:30pm	3	1
1	female	3	sgr	2016	10	12:15pm	3	1
18	male	2	bpora	2016	10	10:00pm	3	3
23	male	2	sgr	2016	10	8:30am	3	3
35	female	2	sgr	2016	10	7:45pm	3	4
50	female	3	sgr	2016	10	6:00pm	3	4
45	female	3	sgr	2016	10	7:45am	3	4
5	male	2	sgr	2016	10	1:30pm	3	1
13	male	3	sgr	2016	10	2:30pm	3	2
45	male	2	sgr	2016	10	11:00am	3	4
9	male	3	sgr	2016	10	5:30pm	3	2
19	male	2	sgr	2016	10	3:30pm	3	3
44	male	3	sgr	2016	10	11:50am	3	4
45	female	2	sgr	2016	10	4:15pm	3	4
23	female	2	sgr	2016	10	2:15pm	3	3
67	male	2	sgr	2016	10	9:00am	3	6
27	male	3	sgr	2016	10	10:30am	3	3
50	male	2	sgr	2016	10	2:15pm	3	4
35	male	2	sgr	2016	10	3:30pm	3	4
25	male	2	sgr	2016	10	2:45pm	3	3
70	female	3	sgr	2016	10	7:00pm	3	6
35	male	2	sgr	2016	10	11:00am	3	4
6	male	3	sgr	2016	10	3:40pm	3	2
10	male	2	sgr	2016	10	2:20pm	3	2
45	male	3	bpora	2016	10	3:00pm	3	4
23	female	3	sgr	2016	10	4:20pm	3	3
55	female	2	sgr	2016	10	10:15am	3	5
21	female	3	sgr	2016	10	6:00pm	3	3
40	male	3	bla	2016	10	3:00pm	3	4
35	male	2	bud	2016	10	4:00pm	3	4
6	male	3	sgr	2016	10	6:30pm	3	2
35	male	2	sgr	2016	10	6:00pm	3	4
35	female	3	sgr	2016	10	1:30pm	3	4
12	female	2	sgr	2016	10	4:00pm	3	2
12	male	2	sgr	2016	10	10:15am	3	2
24	male	3	sgr	2016	10	3:45pm	3	3
23	male	3	sgr	2016	10	2:00pm	3	3
24	male	2	sgr	2016	10	10:15am	3	3
52	male	3	sgr	2016	10	3:20pm	3	5
24	male	2	sgr	2016	10	2:00pm	3	3
35	female	3	sgr	2016	10	11:00am	3	4
82	male	3	sgr	2016	10	12:45pm	3	6
40	male	3	sgr	2016	10	11:00am	3	4
35	female	3	sgr	2016	10	12:45pm	3	4
17	male	2	sgr	2016	10	12:10pm	3	3
17	male	2	bud	2016	10	11:00am	3	3
14	male	2	bud	2016	10	2:00pm	3	2
25	female	3	sgr	2016	10	10:00am	3	3
20	male	3	kup	2016	10	6:00am	3	3
50	male	3	sgr	2016	10	3:45pm	3	4
28	male	3	sgr	2016	10	4:00pm	3	3
65	female	3	sgr	2016	10	11:00am	3	5
21	male	2	sgr	2016	10	11:00am	3	3
60	male	2	sgr	2016	10	5:00pm	3	5
45	female	3	sgr	2016	10	3:30pm	3	4
40	male	2	sgr	2016	10	12:30am	3	4
35	male	3	sgr	2016	10	3:30pm	3	4
23	male	2	sgr	2016	10	4:15pm	3	3
35	male	3	bla	2016	10	11:00am	3	4
50	male	3	sgr	2016	10	11:00am	3	4
11	male	2	sgr	2016	10	7:30am	3	2
12	male	2	sgr	2016	10	8:45am	3	2
35	male	2	sgr	2016	10	9:30am	3	4
47	male	3	sgr	2016	10	2:00pm	3	4
60	male	3	sgr	2016	10	2:00pm	3	5
5	male	3	sgr	2016	10	8:00am	3	1
27	male	3	sgr	2016	10	11:30am	3	3
35	male	2	sgr	2016	10	12:30pm	3	4
20	male	2	sgr	2016	10	11:45am	3	3
30	male	2	sgr	2016	10	3:30pm	3	3
35	female	3	sgr	2016	10	9:00pm	3	4
50	male	2	sgr	2016	10	11:30am	3	4
75	male	3	kup	2016	10	11:00am	3	6
81	male	3	sgr	2016	10	6:00am	3	6
40	male	3	sgr	2016	10	5:00pm	3	4
25	female	3	sgr	2016	10	12:45pm	3	3
44	female	2	sgr	2016	10	5:45pm	3	4
27	female	3	sgr	2016	10	11:00am	3	3
40	male	2	sgr	2016	10	12:30pm	3	4
33	female	3	sgr	2016	10	11:00am	3	4
30	female	3	sgr	2016	10	12:45pm	3	3
65	male	3	sgr	2016	10	8:30am	3	5
60	male	3	sgr	2016	10	6:30pm	3	5
5	male	2	sgr	2016	10	12:45pm	3	1
10	male	3	sgr	2016	10	11:30am	3	2
45	male	3	sgr	2016	10	12:30pm	3	4
42	male	3	bud	2016	10	01:30pm	3	4
23	male	3	sgr	2016	10	02:30pm	3	3
65	female	2	sgr	2016	10	04:00pm	3	5
45	male	3	sgr	2016	10	08:15am	3	4
11	male	3	bud	2016	10	07:00am	3	2
6	male	3	bud	2016	10	11:00am	3	2
4	female	3	sgr	2016	10	05:00pm	3	1
18	male	3	sgr	2016	10	05:30pm	3	3
35	female	2	sgr	2016	10	10:15am	3	4
35	male	2	sgr	2016	10	11:00am	3	4
35	female	3	sgr	2016	10	12:30pm	3	4
17	male	3	sgr	2016	10	01:00pm	3	3
60	male	3	sgr	2016	10	01:30pm	3	5
11	female	3	sgr	2016	11	02:00pm	3	2
23	female	3	sgr	2016	11	10:45am	3	3
17	female	2	sgr	2016	11	11:30am	3	3
28	male	3	sgr	2016	11	02:30pm	3	3
50	male	3	sgr	2016	11	05:45pm	3	4
45	female	3	sgr	2016	11	10:35am	3	4
50	male	3	sgr	2016	11	02:30pm	3	4
60	male	2	sgr	2016	11	06:15pm	3	5
15	male	3	sgr	2016	11	10:30am	3	2
65	male	3	sgr	2016	11	01:50pm	3	5
60	male	2	sgr	2016	11	02:30pm	3	5
72	male	3	sgr	2016	11	01:00pm	3	6
45	female	3	sgr	2016	11	11:45am	3	4
70	female	3	sgr	2016	11	12:30pm	3	6
35	female	2	sgr	2016	11	06:30pm	3	4
27	male	3	sgr	2016	11	06:50pm	3	3
65	female	3	sgr	2016	11	10:30am	3	5
55	male	3	sgr	2016	11	10:15am	3	5
60	male	3	sgr	2016	11	6:30pm	3	5
21	male	3	bud	2016	11	10:00am	3	3
35	male	3	sgr	2016	11	7:00am	3	4
38	male	3	sgr	2016	11	7:30pm	3	4
55	male	3	sgr	2016	11	7:45pm	3	5
21	male	3	sgr	2016	11	7:45pm	3	3
18	female	2	sgr	2016	11	11:45am	3	3
5	female	2	sgr	2016	11	11:30am	3	1
70	male	3	bla	2016	11	10:00pm	3	6
45	male	2	sgr	2016	11	11:00am	3	4
11	male	2	sgr	2016	11	9:15am	3	2
23	female	2	sgr	2016	11	10:15am	3	3
32	male	2	kup	2016	11	3:30pm	3	4
70	female	3	bla	2016	11	8:30am	3	6
19	male	3	sgr	2016	11	5:00pm	3	3
45	male	3	sgr	2016	11	6:15pm	3	4
40	male	3	sgr	2016	11	11:45am	3	4
50	female	2	sgr	2016	11	3:45pm	3	4
27	female	3	gbl	2016	11	6:45pm	3	3
25	male	2	sgr	2016	11	11:00am	3	3
52	male	3	bla	2016	11	01:00pm	3	5
34	male	2	sgr	2016	11	4:00pm	3	4
60	male	3	sgr	2016	11	8:30am	3	5
55	male	3	sgr	2016	11	1:30pm	3	5
10	male	3	sgr	2016	11	4:15pm	3	2
45	female	3	sgr	2016	11	1:15pm	3	4
55	male	3	sgr	2016	11	2:00pm	3	5
5	male	3	sgr	2016	11	9:00am	3	1
3	male	3	sgr	2016	11	4:15pm	3	1
30	male	3	sgr	2016	11	10:30am	3	3
12	male	3	pul	2016	11	4:15pm	3	2
16	male	2	sgr	2016	11	2:10pm	3	3
50	female	3	sgr	2016	11	12:10pm	3	4
40	male	3	sgr	2016	11	8:30am	3	4
32	male	3	sgr	2016	11	6:30am	3	4
5	male	3	sgr	2016	11	4:00pm	3	1
45	female	2	sgr	2016	11	3:30pm	3	4
27	male	3	sgr	2016	11	6:45pm	3	3
5	male	3	sgr	2016	11	8:00pm	3	1
32	male	3	sgr	2016	11	11:00am	3	4
22	female	3	bud	2016	11	2:10pm	3	3
25	male	3	sgr	2016	11	6:45pm	3	3
35	male	3	sgr	2016	11	11:00am	3	4
39	male	2	pul	2016	11	2:00pm	3	4
20	male	3	bud	2016	11	7:15am	3	3
8	male	2	sgr	2016	11	9:00am	3	2
48	male	3	sgr	2016	11	9:15am	3	4
54	male	3	sgr	2016	11	10:15am	3	5
5	male	2	bpora	2016	11	11:15am	3	1
20	male	2	sgr	2016	11	11:45am	3	3
60	male	2	sgr	2016	11	12:15pm	3	5
25	female	3	sgr	2016	11	10:00pm	3	3
50	male	3	sgr	2016	11	5:00pm	3	4
40	male	3	sgr	2016	11	5:00pm	3	4
60	male	3	bpora	2016	11	6:15pm	3	5
38	female	2	sgr	2016	11	1:30pm	3	4
21	female	3	sgr	2016	11	11:45am	3	3
6	male	2	sgr	2016	11	9:30am	3	2
45	male	2	sgr	2016	11	5:30pm	3	4
17	male	2	sgr	2016	11	9:00am	3	3
4	male	2	sgr	2016	11	2:15pm	3	1
55	male	3	sgr	2016	11	1:15pm	3	5
5	female	3	sgr	2016	11	2:00pm	3	1
19	male	2	sgr	2016	11	3:45pm	3	3
50	male	3	sgr	2016	11	3:30pm	3	4
13	male	2	sgr	2016	11	7:00pm	3	2
2	male	3	sgr	2016	11	2:00pm	3	1
45	female	3	bpora	2016	11	4:50pm	3	4
28	male	3	sgr	2016	11	11:00am	3	3
25	female	3	sgr	2016	11	11:45am	3	3
18	male	2	sgr	2016	11	2:00pm	3	3
21	male	3	sgr	2016	11	3:00pm	3	3
23	male	3	sgr	2016	11	12:10pm	3	3
50	male	2	sgr	2016	11	4:00pm	3	4
35	male	2	sgr	2016	11	5:00pm	3	4
3	female	3	sgr	2016	11	3:20pm	3	1
70	male	3	bpora	2016	11	2:00pm	3	6
55	male	3	sgr	2016	11	4:00pm	3	5
35	female	3	sgr	2016	11	12:10pm	3	4
23	female	3	sgr	2016	11	7:00am	3	3
12	female	3	sgr	2016	11	12:10pm	3	2
4	male	2	pul	2016	11	6:00am	3	1
60	male	3	sgr	2016	11	11:00am	3	5
24	female	3	sgr	2016	11	11:45am	3	3
57	male	2	sgr	2016	11	11:45am	3	5
55	male	3	sgr	2016	11	12:30pm	3	5
8	male	3	sgr	2016	11	10:15am	3	2
29	male	2	sgr	2016	11	12:30pm	3	3
45	female	3	sgr	2016	11	7:00pm	3	4
45	female	3	sgr	2016	12	11:00am	3	4
35	female	2	sgr	2016	12	11:00am	3	4
50	male	3	sgr	2016	12	12:45pm	3	4
11	male	2	sgr	2016	12	4:15pm	3	2
37	male	2	sgr	2016	12	12:45pm	3	4
40	male	2	sgr	2016	12	3:00pm	3	4
32	male	3	sgr	2016	12	7:00am	3	4
3	male	3	sgr	2016	12	12:10pm	3	1
52	male	3	bpora	2016	12	11:45am	3	5
42	female	3	sgr	2016	12	2:30pm	3	4
18	male	2	sgr	2016	12	NA	3	3
50	female	3	sgr	2016	12	3:45pm	3	4
45	female	3	sgr	2016	12	3:30pm	3	4
16	male	3	sgr	2016	12	12:30pm	3	3
28	male	3	sgr	2016	12	3:20pm	3	3
1	male	2	sgr	2016	12	11:00am	3	1
39	male	2	sgr	2016	12	2:00pm	3	4
40	male	3	sgr	2016	12	12:45pm	3	4
12	male	2	sgr	2016	12	3:00pm	3	2
30	male	3	sgr	2016	12	4:15pm	3	3
5	female	3	sgr	2016	12	6:00am	3	1
13	male	3	sgr	2016	12	8:45pm	3	2
52	female	3	sgr	2016	12	4:00pm	3	5
35	female	3	sgr	2016	12	11:45am	3	4
35	male	3	sgr	2016	12	11:45am	3	4
10	male	2	sgr	2016	12	3:45pm	3	2
45	female	3	sgr	2016	12	5:00pm	3	4
28	male	3	sgr	2016	12	11:00am	3	3
48	female	3	bpora	2016	12	10:30am	3	4
45	male	3	sgr	2016	12	8:30am	3	4
13	male	2	sgr	2016	12	5:45pm	3	2
18	male	3	sgr	2016	12	11:00am	3	3
6	male	2	sgr	2016	12	12:30pm	3	2
20	male	2	sgr	2016	12	11:45am	3	3
35	male	2	sgr	2016	12	12:45pm	3	4
35	male	3	sgr	2016	12	11:00am	3	4
23	male	3	gbl	2016	12	4:15pm	3	3
9	female	2	sgr	2016	12	4:15pm	3	2
9	male	3	pul	2016	12	12:45pm	3	2
35	male	3	bpora	2016	12	4:00pm	3	4
50	male	3	sgr	2016	12	11:00am	3	4
40	female	3	sgr	2016	12	8:45am	3	4
35	male	3	sgr	2016	12	8:45am	3	4
50	male	3	sgr	2016	12	2:00pm	3	4
26	female	2	sgr	2016	12	11:45am	3	3
13	male	2	bud	2016	12	12:45pm	3	2
35	female	3	sgr	2016	12	3:30pm	3	4
50	male	3	sgr	2016	12	11:00am	3	4
35	male	2	sgr	2016	12	9:00am	3	4
28	male	2	sgr	2016	12	7:30am	3	3
13	female	2	sgr	2016	12	12:30pm	3	2
12	female	3	sgr	2016	12	6:30pm	3	2
6	male	2	sgr	2016	12	11:00am	3	2
45	male	3	sgr	2016	12	10:30am	3	4
38	male	3	sgr	2016	12	11:45am	3	4
26	male	3	sgr	2016	12	11:00am	3	3
21	male	2	sgr	2016	12	11:30am	3	3
50	male	3	sgr	2016	12	6:45am	3	4
8	female	2	sgr	2016	12	11:00am	3	2
41	male	3	sgr	2016	12	12:45pm	3	4
10	male	3	bla	2016	12	12:30am	3	2
4	male	3	sgr	2016	12	4:15pm	3	1
18	female	3	sgr	2016	12	11:15am	3	3
17	male	3	sgr	2016	12	11:00am	3	3
35	male	3	sgr	2016	12	9:30am	3	4
35	female	3	sgr	2016	12	12:15pm	3	4
30	male	3	sgr	2016	12	3:30pm	3	3
25	female	3	sgr	2016	12	7:30am	3	3
37	male	3	sgr	2016	12	2:15pm	3	4
70	female	3	sgr	2016	12	11:00am	3	6
6	male	3	bud	2016	12	9:30am	3	2
16	male	2	sgr	2016	12	1:00pm	3	3
61	male	2	bla	2016	12	4:45pm	3	5
62	female	3	sgr	2016	12	11:00am	3	5
40	male	2	sgr	2016	12	12:30pm	3	4
4	male	2	sgr	2016	12	12:45pm	3	1
51	male	2	sgr	2016	12	11:45am	3	5
33	male	3	gbl	2016	12	12:45pm	3	4
40	male	3	gbl	2016	12	3:30pm	3	4
26	female	3	sgr	2016	12	11:30am	3	3
45	male	3	bla	2016	12	11:00am	3	4
14	male	2	bud	2016	12	12:45pm	3	2
70	male	3	sgr	2016	12	7:00am	3	6
50	male	3	anant	2016	12	11:00am	3	4
40	female	3	pul	2016	12	1:00pm	3	4
35	male	3	sgr	2016	12	3:30pm	3	4
30	male	2	bla	2016	12	9:00am	3	3
60	male	2	sgr	2016	12	8:30am	3	5
5	male	3	bud	2016	12	11:45am	3	1
38	male	3	sgr	2016	12	5:00pm	3	4
37	male	2	sgr	2017	1	11:00am	3	4
32	male	3	sgr	2017	1	5:45pm	3	4
9	male	3	bud	2017	1	11:00am	3	2
28	male	3	sgr	2017	1	11:00am	3	3
50	male	3	sgr	2017	1	11:00am	3	4
23	female	2	sgr	2017	1	12:30pm	3	3
34	male	3	sgr	2017	1	3:30pm	3	4
45	female	3	pul	2017	1	8:30am	3	4
30	male	3	sgr	2017	1	12:30pm	3	3
25	female	2	sgr	2017	1	12:50pm	3	3
45	male	3	sgr	2017	1	3:40pm	3	4
18	male	3	sgr	2017	1	12:15pm	3	3
30	female	3	bpora	2017	1	11:20am	3	3
32	female	3	sgr	2017	1	11:45am	3	4
28	female	2	sgr	2017	1	5:00pm	3	3
17	male	3	sgr	2017	1	2:10pm	3	3
28	male	3	sgr	2017	1	2:00pm	3	3
45	female	3	sgr	2017	1	3:40pm	3	4
40	male	2	sgr	2017	1	11:20am	3	4
7	male	2	sgr	2017	1	3:50pm	3	2
38	male	3	sgr	2017	1	5:00pm	3	4
45	male	3	sgr	2017	1	6:30pm	3	4
28	male	3	sgr	2017	1	2:10pm	3	3
70	male	3	gbl	2017	1	11:00am	3	6
35	male	3	sgr	2017	1	1:00pm	3	4
40	male	3	sgr	2017	1	2:10pm	3	4
50	male	3	sgr	2017	1	2:00pm	3	4
48	male	3	sgr	2017	1	10:20am	3	4
33	female	2	sgr	2017	1	11:45am	3	4
35	male	3	sgr	2017	1	1:30pm	3	4
50	female	3	sgr	2017	1	2:10pm	3	4
40	female	3	sgr	2017	1	3:40pm	3	4
40	female	3	sgr	2017	1	12:15pm	3	4
52	male	3	sgr	2017	1	12:50pm	3	5
55	male	3	sgr	2017	1	12:15pm	3	5
25	female	3	sgr	2017	1	3:50pm	3	3
56	male	3	sgr	2017	1	1:00pm	3	5
45	female	3	sgr	2017	1	12:15pm	3	4
45	male	3	sgr	2017	1	12:15pm	3	4
5	male	3	bla	2017	1	12:50pm	3	1
48	male	3	sgr	2017	1	3:40pm	3	4
44	male	3	bud	2017	1	11:20am	3	4
4	male	2	gbl	2017	1	12:15pm	3	1
5	female	3	bla	2017	1	7:15am	3	1
28	female	3	sgr	2017	1	1:50pm	3	3
35	male	2	sgr	2017	1	2:00pm	3	4
35	female	3	sgr	2017	1	7:00am	3	4
30	male	3	sgr	2017	1	12:30pm	3	3
23	male	2	sgr	2017	1	12:45pm	3	3
40	female	2	sgr	2017	1	11:00am	3	4
22	male	3	sgr	2017	1	6:00am	3	3
45	female	2	sgr	2017	1	11:00am	3	4
30	male	3	sgr	2017	1	12:45pm	3	3
46	male	3	sgr	2017	1	7:00am	3	4
35	male	3	bud	2017	1	11:00am	3	4
38	male	3	pul	2017	1	10:30pm	3	4
18	male	3	sgr	2017	1	11:00am	3	3
50	male	3	sgr	2017	1	1:00pm	3	4
65	female	3	sgr	2017	1	1:50pm	3	5
45	male	3	pul	2017	1	4:45pm	3	4
4	male	2	sgr	2017	1	11:00am	3	1
28	male	2	sgr	2017	1	11:45am	3	3
23	male	2	sgr	2017	1	6:30pm	3	3
45	male	3	sgr	2017	1	11:30am	3	4
42	female	3	sgr	2017	1	11:30am	3	4
57	male	3	sgr	2017	1	12:30pm	3	5
7	male	3	bud	2017	1	5:00pm	3	2
50	male	3	sgr	2017	1	11:00am	3	4
6	male	3	sgr	2017	1	11:00am	3	2
50	female	3	sgr	2017	1	1:00pm	3	4
40	male	3	bud	2017	1	11:15am	3	4
35	male	3	sgr	2017	1	11:00am	3	4
45	female	2	sgr	2017	1	4:00pm	3	4
35	male	3	shopian	2017	1	11:00am	3	4
7	female	3	bud	2017	1	8:45am	3	2
60	male	3	bpora	2017	1	3:30pm	3	5
44	male	3	sgr	2017	1	7:30am	3	4
40	male	3	sgr	2017	1	1:50pm	3	4
42	male	3	anant	2017	1	8:00am	3	4
35	male	3	bla	2017	1	11:00am	3	4
40	female	3	bla	2017	1	11:45am	3	4
11	male	2	bpora	2017	1	3:30pm	3	2
33	male	3	sgr	2017	1	11:45am	3	4
50	male	2	sgr	2017	1	6:30pm	3	4
40	male	3	sgr	2017	1	3:30pm	3	4
45	male	3	sgr	2017	1	11:30am	3	4
48	male	3	sgr	2017	1	6:00am	3	4
18	male	3	sgr	2017	1	12:45pm	3	3
12	male	3	sgr	2017	1	5:45pm	3	2
55	female	3	bla	2017	1	11:00am	3	5
50	female	3	sgr	2017	1	11:00am	3	4
38	female	3	sgr	2017	1	9:30am	3	4
50	male	3	sgr	2017	1	2:00pm	3	4
45	male	3	sgr	2017	1	11:00am	3	4
17	female	3	sgr	2017	1	11:30am	3	3
25	male	3	sgr	2017	1	12:30pm	3	3
23	male	2	pul	2017	1	12:45pm	3	3
8	male	2	sgr	2017	1	6:30pm	3	2
11	male	3	bla	2017	1	11:00am	3	2
17	male	3	sgr	2017	1	3:30pm	3	3
45	male	3	sgr	2017	1	12:30pm	3	4
23	male	2	sgr	2017	1	11:00am	3	3
20	male	3	sgr	2017	1	12:30pm	3	3
40	male	2	sgr	2017	1	7:00am	3	4
12	male	2	sgr	2017	1	11:30am	3	2
74	male	2	sgr	2017	1	11:00am	3	6
60	male	3	bud	2017	1	12:45pm	3	5
70	male	3	bud	2017	1	11:00am	3	6
21	male	2	bud	2017	1	3:30pm	3	3
50	male	3	sgr	2017	1	1:50pm	3	4
55	male	3	bla	2017	1	11:00am	3	5
40	male	3	bud	2017	1	3:50pm	3	4
40	female	2	sgr	2017	1	3:40pm	3	4
36	female	2	sgr	2017	1	11:20am	3	4
28	female	3	sgr	2017	1	10:20am	3	3
45	male	2	bud	2017	1	3:40pm	3	4
18	female	2	sgr	2017	1	2:00pm	3	3
4	female	2	sgr	2017	1	12:45pm	3	1
58	male	3	sgr	2017	1	11:00am	3	5
56	female	2	bud	2017	1	11:00am	3	5
6	female	2	sgr	2017	1	3:30pm	3	2
47	female	3	sgr	2017	1	1:00pm	3	4
37	male	2	sgr	2017	1	5:00pm	3	4
55	male	2	pul	2017	1	2:00pm	3	5
37	male	2	bla	2017	1	10:15am	3	4
41	male	2	sgr	2017	1	2:00pm	3	4
26	male	2	bla	2017	1	12:45pm	3	3
58	male	2	sgr	2017	1	4:15pm	3	5
45	male	2	bpora	2017	1	12:10pm	3	4
65	male	3	sgr	2017	1	7:00am	3	5
60	male	3	sgr	2017	1	11:45am	3	5
5	male	2	sgr	2017	1	12:30pm	3	1
10	male	3	sgr	2017	1	3:15pm	3	2
45	male	3	sgr	2017	1	4:00pm	3	4
42	male	3	bud	2017	1	4:00pm	3	4
23	male	3	sgr	2017	2	11:00am	3	3
65	female	2	sgr	2017	2	12:30am	3	5
45	male	3	sgr	2017	2	4:45pm	3	4
11	male	3	bud	2017	2	12:00pm	3	2
6	male	3	bud	2017	2	12:30am	3	2
4	female	3	sgr	2017	2	09:00am	3	1
18	male	3	sgr	2017	2	08:15am	3	3
35	female	2	sgr	2017	2	10:00am	3	4
35	male	2	sgr	2017	2	11:00am	3	4
35	female	3	sgr	2017	2	02:00pm	3	4
17	male	3	sgr	2017	2	11:00am	3	3
60	male	3	sgr	2017	2	03:45pm	3	5
11	female	3	sgr	2017	2	05:30pm	3	2
23	female	3	sgr	2017	2	02:30pm	3	3
17	female	2	sgr	2017	2	03:30pm	3	3
28	male	3	sgr	2017	2	04:00pm	3	3
50	male	3	sgr	2017	2	08:00pm	3	4
45	female	3	sgr	2017	2	10:00am	3	4
50	male	3	sgr	2017	2	01:00pm	3	4
60	male	2	sgr	2017	2	04:30pm	3	5
15	male	3	sgr	2017	2	02:45pm	3	2
65	male	3	sgr	2017	2	05:00pm	3	5
60	male	2	sgr	2017	2	02:00pm	3	5
6	female	3	sgr	2017	2	11:00am	3	2
3	male	3	gbl	2017	2	06:00am	3	1
96	female	3	bla	2017	2	08:30pm	3	6
15	male	3	sgr	2017	2	03:00pm	3	2
42	male	3	sgr	2017	2	01:00pm	3	4
45	male	2	sgr	2017	2	05:15pm	3	4
40	female	3	sgr	2017	2	06:15pm	3	4
4	male	3	sgr	2017	2	07:30am	3	1
38	female	3	sgr	2017	2	12:30pm	3	4
46	female	3	sgr	2017	2	01:30pm	3	4
30	male	3	sgr	2017	2	02:30pm	3	3
5	female	3	bud	2017	2	11:00am	3	1
33	male	3	sgr	2017	2	3:30pm	3	4
10	male	3	gbl	2017	2	01:30pm	3	2
2	male	3	sgr	2017	2	08:00am	3	1
42	female	3	sgr	2017	2	09:00am	3	4
40	male	3	sgr	2017	2	10:00am	3	4
7	male	2	sgr	2017	2	06:55pm	3	2
12	female	3	sgr	2017	2	10:15am	3	2
39	male	3	sgr	2017	2	01:30pm	3	4
45	male	3	bla	2017	2	04:20pm	3	4
4	male	3	sgr	2017	2	04:45pm	3	1
35	female	3	pul	2017	2	06:55pm	3	4
55	male	3	sgr	2017	2	11:50am	3	5
56	male	3	sgr	2017	2	01:00pm	3	5
16	male	3	pul	2017	2	02:20pm	3	3
28	male	2	sgr	2017	2	05:30pm	3	3
45	male	3	sgr	2017	2	01:00pm	3	4
60	male	3	sgr	2017	2	01:30pm	3	5
28	female	3	sgr	2017	2	05:15pm	3	3
50	male	3	sgr	2017	2	2:00pm	3	4
40	male	3	sgr	2017	2	11:15am	3	4
19	male	3	bla	2017	2	7:00am	3	3
24	female	3	sgr	2017	2	8:00am	3	3
8	male	3	bla	2017	2	11:00am	3	2
4	female	2	sgr	2017	2	8:00pm	3	1
31	female	2	sgr	2017	2	11:00am	3	4
25	male	3	sgr	2017	2	7:00am	3	3
4	male	3	sgr	2017	2	11:30am	3	1
65	male	3	sgr	2017	2	1:00pm	3	5
38	female	3	sgr	2017	2	10:00pm	3	4
15	male	3	bla	2017	2	9:00am	3	2
36	male	3	bla	2017	2	11:15am	3	4
65	male	3	bpora	2017	2	11:45am	3	5
9	male	3	sgr	2017	2	12:15pm	3	2
49	male	3	bla	2017	2	5:00pm	3	4
50	female	3	sgr	2017	2	7:45pm	3	4
52	male	3	gbl	2017	2	6:00pm	3	5
60	female	3	sgr	2017	2	6:15pm	3	5
50	male	3	sgr	2017	2	1:30pm	3	4
65	male	3	bla	2017	2	11:45am	3	5
40	male	3	sgr	2017	2	9:30am	3	4
55	female	3	sgr	2017	2	11:00am	3	5
65	male	3	sgr	2017	2	9:00am	3	5
50	male	3	sgr	2017	2	8:00pm	3	4
55	female	3	bla	2017	2	6:10pm	3	5
21	male	3	sgr	2017	2	9:00am	3	3
58	male	2	sgr	2017	2	5:00pm	3	5
26	male	2	sgr	2017	2	11:45am	3	3
41	male	2	sgr	2017	2	2:15pm	3	4
35	male	3	bla	2017	2	4:15pm	3	4
55	female	3	sgr	2017	2	8:30am	3	5
35	male	2	sgr	2017	2	11:15am	3	4
50	male	3	sgr	2017	2	6:45pm	3	4
50	male	2	sgr	2017	2	1:30pm	3	4
36	male	3	sgr	2017	2	4:00pm	3	4
34	male	3	sgr	2017	2	11:15am	3	4
50	male	3	pul	2017	2	11:30am	3	4
27	female	3	sgr	2017	2	2:00pm	3	3
14	male	3	sgr	2017	2	7:15am	3	2
50	male	2	sgr	2017	2	10:15am	3	4
28	male	3	sgr	2017	2	9:30pm	3	3
27	male	2	kup	2017	2	5:00pm	3	3
6	female	3	sgr	2017	2	1:30pm	3	2
55	female	3	gbl	2017	2	6:45pm	3	5
31	male	2	gbl	2017	2	4:00pm	3	4
60	female	2	sgr	2017	2	11:30am	3	5
60	female	2	sgr	2017	2	11:10am	3	5
5	female	2	sgr	2017	2	3:30pm	3	1
12	male	2	sgr	2017	2	12:30pm	3	2
4	male	2	sgr	2017	2	7:00pm	3	1
50	male	2	sgr	2017	2	4:50pm	3	4
26	male	2	sgr	2017	2	2:00pm	3	3
25	male	2	sgr	2017	2	3:00pm	3	3
9	male	2	sgr	2017	2	11:45am	3	2
62	male	3	pul	2017	2	6:20pm	3	5
2	male	3	sgr	2017	2	8:00pm	3	1
65	male	3	pul	2017	2	2:00pm	3	5
60	male	2	sgr	2017	2	9:00am	3	5
35	male	3	sgr	2017	2	11:45am	3	4
55	female	2	sgr	2017	2	2:45pm	3	5
70	male	3	sgr	2017	2	2:10pm	3	6
65	male	3	bla	2017	2	3:50pm	3	5
18	male	2	sgr	2017	2	11:00am	3	3
15	male	3	bpora	2017	2	3:00pm	3	2
35	male	2	sgr	2017	2	4:20pm	3	4
6	female	3	bpora	2017	2	2:15pm	3	2
19	male	2	sgr	2017	2	4:20pm	3	3
17	male	3	sgr	2017	2	10:15am	3	3
45	male	2	sgr	2017	2	6:00pm	3	4
45	female	2	sgr	2017	2	10:00am	3	4
35	male	2	sgr	2017	2	3:00pm	3	4
10	male	2	sgr	2017	2	2:00pm	3	2
29	female	2	sgr	2017	2	1:45pm	3	3
7	male	3	sgr	2017	2	9:00am	3	2
50	female	2	sgr	2017	2	4:00pm	3	4
50	male	3	sgr	2017	2	6:30pm	3	4
20	male	3	sgr	2017	3	2:10pm	3	3
40	male	2	sgr	2017	3	2:00pm	3	4
12	male	2	sgr	2017	3	3:00pm	3	2
74	male	2	sgr	2017	3	8:45pm	3	6
60	male	3	bud	2017	3	4:00pm	3	5
70	male	3	bud	2017	3	11:00am	3	6
21	male	2	bud	2017	3	4:45pm	3	3
50	male	3	sgr	2017	3	10:00am	3	4
55	male	3	bla	2017	3	09:00am	3	5
40	male	3	bud	2017	3	02:00pm	3	4
40	female	2	sgr	2017	3	05:30pm	3	4
36	female	2	sgr	2017	3	10:00am	3	4
28	female	3	sgr	2017	3	02:30pm	3	3
45	male	2	bud	2017	3	03:45pm	3	4
18	female	2	sgr	2017	3	10:00am	3	3
4	female	2	bud	2017	3	09:30am	3	1
58	male	3	sgr	2017	3	01:00pm	3	5
56	female	2	bud	2017	3	10:00am	3	5
6	female	2	sgr	2017	3	06:15pm	3	2
47	female	3	sgr	2017	3	08:30pm	3	4
37	male	2	sgr	2017	3	04:00pm	3	4
55	male	2	pul	2017	3	04:00pm	3	5
37	male	2	bla	2017	3	04:00pm	3	4
41	male	2	sgr	2017	3	04:00pm	3	4
26	male	2	bla	2017	3	04:00pm	3	3
58	male	2	sgr	2017	3	04:00pm	3	5
45	male	2	bpora	2017	3	01:00pm	3	4
16	male	3	sgr	2017	3	10:35am	3	3
22	male	3	sgr	2017	3	03:00pm	3	3
35	male	2	sgr	2017	3	01:00pm	3	4
68	male	2	kup	2017	3	11:45am	3	6
32	male	2	bud	2017	3	10:15am	3	4
16	male	2	bud	2017	3	10:25pm	3	3
38	male	2	bpora	2017	3	2:00pm	3	4
25	male	2	sgr	2017	3	10:00am	3	3
55	male	2	sgr	2017	3	10:30am	3	5
45	male	2	sgr	2017	3	11:15am	3	4
55	male	2	bud	2017	3	6:30am	3	5
35	female	3	sgr	2017	3	10:00pm	3	4
40	male	3	sgr	2017	3	11:00am	3	4
74	female	2	bla	2017	3	11:15am	3	6
25	male	3	bud	2017	3	9:30pm	3	3
20	male	2	sgr	2017	3	12:15pm	3	3
47	male	3	sgr	2017	3	10:00pm	3	4
25	male	3	sgr	2017	3	8:30am	3	3
25	male	3	sgr	2017	3	8:30am	3	3
40	male	3	sgr	2017	3	11:00am	3	4
28	male	2	sgr	2017	3	5:00pm	3	3
42	female	3	sgr	2017	3	6:00pm	3	4
41	male	2	sgr	2017	3	11:45am	3	4
30	male	2	sgr	2017	3	11:30am	3	3
53	male	2	bla	2017	3	2:10pm	3	5
28	male	2	sgr	2017	3	11:20am	3	3
50	male	2	sgr	2017	3	2:00pm	3	4
45	male	2	bud	2017	3	5:15pm	3	4
38	male	2	bpora	2017	3	11:15am	3	4
25	male	2	sgr	2017	3	2:10pm	3	3
55	male	2	sgr	2017	3	11:00am	3	5
55	male	2	sgr	2017	3	3:30pm	3	5
45	male	2	sgr	2017	3	12:30pm	3	4
55	male	2	jmu	2017	3	4:50pm	3	5
45	female	2	sgr	2017	3	12:45pm	3	4
25	female	3	bla	2017	3	4:00pm	3	3
20	male	2	sgr	2017	3	12:10pm	3	3
10	male	2	sgr	2017	3	11:45am	3	2
32	male	2	bud	2017	3	2:00pm	3	4
60	female	2	sgr	2017	3	5:45pm	3	5
32	male	2	pul	2017	3	11:00am	3	4
34	male	3	bud	2017	3	3:00pm	3	4
58	female	3	bla	2017	3	5:00pm	3	5
9	female	3	bla	2017	3	11:00am	3	2
14	male	3	pul	2017	3	3:30pm	3	2
3	male	3	bla	2017	3	2:00pm	3	1
38	male	3	sgr	2017	3	8:00am	3	4
45	female	3	sgr	2017	3	4:45pm	3	4
11	female	3	sgr	2017	3	12:45pm	3	2
29	male	2	bud	2017	3	6:30pm	3	3
3	female	3	sgr	2017	3	12:45pm	3	1
7	female	3	sgr	2017	3	11:00am	3	2
50	male	2	sgr	2017	3	3:30pm	3	4
6	male	2	bla	2017	3	12:30pm	3	2
19	male	3	sgr	2017	3	12:45pm	3	3
75	male	3	gbl	2017	3	11:00am	3	6
42	male	3	sgr	2017	3	5:45pm	3	4
15	female	3	bla	2017	3	11:00am	3	2
9	female	3	sgr	2017	3	2:00pm	3	2
4	male	3	sgr	2017	3	5:00pm	3	1
28	male	3	sgr	2017	3	2:30pm	3	3
3	male	3	sgr	2017	3	8:00am	3	1
40	male	3	sgr	2016	4	5:00pm	4	4
35	female	3	gbl	2016	4	9:00pm	4	4
35	male	2	sgr	2016	4	7:00am	4	4
10	male	2	kup	2016	4	11:00am	4	2
13	male	2	jmu	2016	4	11:30am	4	2
25	male	2	sgr	2016	4	05:15pm	4	3
25	male	2	bud	2016	4	03:00pm	4	3
35	female	2	bpora	2016	4	02:45pm	4	4
38	male	2	bud	2016	4	06:15pm	4	4
6	male	2	gbl	2016	4	07:00am	4	2
40	male	3	gbl	2016	4	12:30pm	4	4
20	female	3	sgr	2016	4	06:00pm	4	3
40	male	3	sgr	2016	4	09:30am	4	4
20	male	3	sgr	2016	4	02:30pm	4	3
28	male	3	sgr	2016	4	08:00am	4	3
67	male	3	sgr	2016	4	04:00pm	4	6
55	male	3	sgr	2016	4	02:30pm	4	5
60	female	3	sgr	2016	4	05:30pm	4	5
6	male	3	bpora	2016	4	04:00pm	4	2
65	male	3	sgr	2016	4	08:15am	4	5
17	male	3	gbl	2016	4	08:15am	4	3
35	male	3	sgr	2016	4	09:00am	4	4
70	male	2	gbl	2016	4	10:00am	4	6
23	male	3	sgr	2016	4	11:00am	4	3
36	male	2	gbl	2016	4	07:00am	4	4
48	male	2	sgr	2016	4	11:00am	4	4
11	male	2	sgr	2016	4	03:45pm	4	2
38	female	2	sgr	2016	4	05:00pm	4	4
40	male	3	kup	2016	4	05:00pm	4	4
8	male	3	bpora	2016	4	06:55pm	4	2
17	male	3	anant	2016	4	10:00am	4	3
42	male	3	sgr	2016	4	10:15am	4	4
35	female	3	sgr	2016	4	11:00am	4	4
40	female	3	sgr	2016	4	12:30pm	4	4
10	male	3	sgr	2016	4	01:30pm	4	2
26	male	3	sgr	2016	4	01:40pm	4	3
65	female	3	bla	2016	4	02:00pm	4	5
18	male	3	sgr	2016	4	03:00pm	4	3
18	male	3	sgr	2016	4	04:20pm	4	3
58	male	3	sgr	2016	4	04:50pm	4	5
45	male	3	bud	2016	4	04:45pm	4	4
60	male	3	sgr	2016	4	06:55pm	4	5
4	male	2	sgr	2016	4	10:40am	4	1
20	male	2	bud	2016	4	10:45am	4	3
55	male	2	bud	2016	4	11:30am	4	5
38	male	2	bud	2016	4	11:00am	4	4
17	male	2	sgr	2016	4	11:50am	4	3
7	male	3	sgr	2016	4	01:00pm	4	2
50	male	2	bpora	2016	4	01:15pm	4	4
39	male	2	anant	2016	4	01:30pm	4	4
56	male	3	sgr	2016	4	01:45pm	4	5
15	male	2	bla	2016	4	02:30pm	4	2
32	male	3	bla	2016	4	03:00pm	4	4
60	female	3	sgr	2016	4	04:10pm	4	5
30	male	3	sgr	2016	4	06:55pm	4	3
50	male	3	bla	2016	4	10:35am	4	4
19	female	3	sgr	2016	4	11:30am	4	3
38	male	3	bla	2016	4	11:50am	4	4
46	male	3	sgr	2016	4	02:20pm	4	4
15	female	3	bla	2016	4	02:30pm	4	2
40	male	3	sgr	2016	4	03:15pm	4	4
45	male	3	bpora	2016	4	06:15pm	4	4
50	male	3	sgr	2016	4	07:00pm	4	4
9	male	3	sgr	2016	4	10:20am	4	2
4	female	3	bla	2016	4	10:30am	4	1
30	male	3	sgr	2016	4	11:15am	4	3
28	male	3	sgr	2016	4	11:30am	4	3
70	male	3	bla	2016	4	11:45am	4	6
38	male	3	sgr	2016	4	12:30pm	4	4
40	male	3	sgr	2016	4	01:20pm	4	4
29	male	3	bla	2016	4	03:30pm	4	3
50	male	3	anant	2016	4	02:30pm	4	4
32	male	2	sgr	2016	4	10:30am	4	4
17	male	2	anant	2016	4	03:00pm	4	3
25	male	2	bud	2016	4	05:00pm	4	3
45	male	2	bud	2016	4	03:00pm	4	4
65	male	2	bud	2016	4	05:45pm	4	5
23	male	3	bud	2016	4	06:30pm	4	3
42	male	3	pul	2016	4	09:00am	4	4
30	female	3	bla	2016	4	08:00am	4	3
3	female	3	bla	2016	4	12:00am	4	1
70	male	3	gbl	2016	4	03:00pm	4	6
37	male	3	gbl	2016	4	01:00pm	4	4
60	male	3	gbl	2016	4	01:00pm	4	5
20	male	3	sgr	2016	4	11:15am	4	3
60	female	3	sgr	2016	4	11:45am	4	5
50	male	3	bla	2016	4	11:45am	4	4
11	male	3	bpora	2016	4	11:50am	4	2
60	male	3	bla	2016	4	12:30pm	4	5
9	male	3	bla	2016	4	12:15pm	4	2
14	female	3	sgr	2016	4	12:30pm	4	2
56	male	3	bpora	2016	4	01:30pm	4	5
30	male	3	gbl	2016	4	10:30pm	4	3
5	female	3	sgr	2016	4	12:30pm	4	1
12	male	3	sgr	2016	4	05:00pm	4	2
20	male	3	sgr	2016	4	02:00pm	4	3
40	female	3	bla	2016	4	03:00pm	4	4
16	male	3	sgr	2016	4	03:20pm	4	3
50	male	3	sgr	2016	4	03:40pm	4	4
50	male	3	sgr	2016	4	04:00pm	4	4
28	male	3	sgr	2016	4	05:15pm	4	3
6	male	3	pul	2016	4	06:30pm	4	2
6	male	3	bla	2016	4	06:50pm	4	2
10	female	3	bud	2016	4	07:15pm	4	2
33	female	3	sgr	2016	4	10:30am	4	4
65	male	3	sgr	2016	4	10:25am	4	5
30	male	3	kup	2016	4	10:25pm	4	3
16	male	3	bla	2016	4	6:30pm	4	3
50	female	3	bud	2016	4	2:00pm	4	4
50	male	3	sgr	2016	4	2:15pm	4	4
5	male	3	bla	2016	4	10:30am	4	1
32	male	3	bla	2016	4	11:00am	4	4
50	male	3	sgr	2016	4	11:15am	4	4
28	male	3	bpora	2016	4	2:30pm	4	3
27	male	3	bpora	2016	4	10:00am	4	3
8	male	3	bla	2016	4	11:00am	4	2
33	male	3	sgr	2016	4	6:30am	4	4
30	male	3	kul	2016	4	7:00am	4	3
60	male	3	bud	2016	4	7:30pm	4	5
45	male	3	sgr	2016	4	7:30pm	4	4
25	male	2	bpora	2016	4	8:00am	4	3
42	male	3	sgr	2016	4	8:00am	4	4
50	female	2	bpora	2016	4	12:45pm	4	4
15	male	3	gbl	2016	4	2:45pm	4	2
27	female	2	bud	2016	4	9:00am	4	3
35	male	3	bud	2016	4	10:30am	4	4
23	male	2	sgr	2016	4	11:00am	4	3
21	male	2	sgr	2016	4	12:45pm	4	3
40	male	2	bpora	2016	4	8:00pm	4	4
40	female	2	bud	2016	4	7:30pm	4	4
60	male	2	bpora	2016	4	11:00am	4	5
30	female	3	sgr	2016	4	11:15am	4	3
35	male	2	sgr	2016	4	7:00am	4	4
23	male	3	kul	2016	4	7:45pm	4	3
48	male	3	sgr	2016	4	6:30am	4	4
50	male	2	bud	2016	4	8:00am	4	4
18	male	2	bla	2016	4	3:45pm	4	3
38	male	2	bla	2016	4	11:45am	4	4
7	male	2	sgr	2016	4	11:30am	4	2
21	male	2	bpora	2016	4	12:30pm	4	3
35	male	2	bud	2016	4	2:00pm	4	4
51	male	2	bud	2016	4	1:00pm	4	5
19	male	2	bud	2016	4	10:00pm	4	3
40	female	2	sgr	2016	4	11:00am	4	4
50	male	2	gbl	2016	4	12:30pm	4	4
45	male	2	sgr	2016	4	11:00am	4	4
15	male	2	bla	2016	4	7:15am	4	2
24	male	2	sgr	2016	4	11:45am	4	3
26	male	2	bpora	2016	4	9:00am	4	3
22	male	2	sgr	2016	4	9:00am	4	3
41	male	2	sgr	2016	4	9:15am	4	4
45	male	2	bla	2016	4	10:15am	4	4
29	male	2	sgr	2016	4	11:00am	4	3
30	male	2	bud	2016	4	11:15am	4	3
6	male	3	sgr	2016	4	9:30pm	4	2
12	male	3	gbl	2016	4	12:15pm	4	2
7	male	3	gbl	2016	4	11:45am	4	2
35	male	2	gbl	2016	4	12:15pm	4	4
55	male	2	sgr	2016	4	10:00pm	4	5
24	male	2	sgr	2016	4	8:30am	4	3
33	male	2	sgr	2016	4	11:00am	4	4
42	male	2	bud	2016	4	5:00pm	4	4
16	male	2	bud	2016	4	6:30pm	4	3
38	male	2	bud	2016	4	6:30pm	4	4
18	male	2	bud	2016	4	7:00am	4	3
60	male	2	gbl	2016	4	6:00pm	4	5
60	male	2	gbl	2016	4	6:15pm	4	5
32	male	2	anant	2016	4	7:45am	4	4
4	male	2	bla	2016	4	1:30pm	4	1
55	male	2	bpora	2016	4	11:00am	4	5
16	male	2	gbl	2016	4	2:30pm	4	3
16	female	2	gbl	2016	4	9:30am	4	3
50	male	2	gbl	2016	4	9:45am	4	4
2	female	2	gbl	2016	4	6:45pm	4	1
9	male	2	sgr	2016	4	10:00am	4	2
55	female	3	sgr	2016	4	01:00pm	4	5
29	male	2	sgr	2016	4	4:00pm	4	3
11	male	2	sgr	2016	4	11:30am	4	2
25	male	2	sgr	2016	4	8:30am	4	3
32	male	2	sgr	2016	4	5:30pm	4	4
49	male	2	bpora	2016	4	7:30am	4	4
50	male	2	sgr	2016	4	11:50am	4	4
20	male	2	sgr	2016	4	4:15pm	4	3
7	male	3	bpora	2016	4	6:20pm	4	2
30	female	2	sgr	2016	4	8:00pm	4	3
58	male	2	sgr	2016	4	2:15pm	4	5
32	female	2	sgr	2016	4	1:15pm	4	4
45	male	2	bud	2016	4	6:10pm	4	4
14	male	2	sgr	2016	4	5:00pm	4	2
46	male	2	bpora	2016	4	10:30am	4	4
35	male	2	sgr	2016	4	11:45am	4	4
45	female	2	bla	2016	4	2:15pm	4	4
6	male	2	sgr	2016	4	5:00pm	4	2
40	male	2	bud	2016	4	3:30pm	4	4
21	male	2	sgr	2016	4	4:15pm	4	3
13	male	2	bud	2016	4	2:45pm	4	2
3	male	2	sgr	2016	4	7:00pm	4	1
8	male	2	sgr	2016	4	1:30pm	4	2
50	male	2	sgr	2016	4	2:10pm	4	4
5	male	2	bpora	2016	4	2:00pm	4	1
35	male	2	sgr	2016	4	11:00am	4	4
25	male	2	sgr	2016	4	12:50pm	4	3
27	male	2	bud	2016	4	3:40pm	4	3
17	male	2	bud	2016	4	1:00pm	4	3
30	male	2	bpora	2016	4	11:20am	4	3
7	male	2	bpora	2016	4	12:15pm	4	2
35	female	2	bpora	2016	4	2:20pm	4	4
23	male	2	sgr	2016	4	3:00pm	4	3
7	female	3	sgr	2016	4	10:50am	4	2
40	female	3	sgr	2016	4	10:30pm	4	4
66	female	3	sgr	2016	4	4:20pm	4	6
37	female	3	anant	2016	4	5:30pm	4	4
40	male	3	sgr	2016	4	11:20am	4	4
30	male	3	bla	2016	4	10:15am	4	3
65	male	3	sgr	2016	4	2:00pm	4	5
60	male	3	bla	2016	4	6:00pm	4	5
12	male	3	anant	2016	4	5:15pm	4	2
20	male	3	sgr	2016	4	2:00pm	4	3
10	male	3	sgr	2016	4	10:20am	4	2
13	male	3	sgr	2016	4	7:30pm	4	2
40	female	3	sgr	2016	4	5:00pm	4	4
2	male	3	sgr	2016	4	10:00am	4	1
13	female	3	sgr	2016	4	2:20pm	4	2
28	male	3	sgr	2016	4	3:00pm	4	3
4	male	2	bpora	2016	4	9:00am	4	1
9	male	2	bpora	2016	4	2:00pm	4	2
45	female	3	sgr	2016	4	1:45pm	4	4
15	female	2	sgr	2016	4	2:10pm	4	2
35	male	2	sgr	2016	4	9:45am	4	4
11	male	2	sgr	2016	4	6:30pm	4	2
14	female	2	bud	2016	4	10:00am	4	2
13	male	2	sgr	2016	4	4:20pm	4	2
45	male	3	sgr	2016	4	3:00pm	4	4
18	male	2	bud	2016	4	10:30am	4	3
50	female	3	sgr	2016	4	2:00pm	4	4
44	male	2	sgr	2016	4	2:30pm	4	4
24	male	2	sgr	2016	4	6:00pm	4	3
5	male	2	bud	2016	4	12:20pm	4	1
14	female	2	sgr	2016	4	1:30pm	4	2
70	male	2	bla	2016	4	4:00pm	4	6
6	male	3	bpora	2016	4	11:00am	4	2
50	female	3	sgr	2016	4	3:45pm	4	4
4	female	3	sgr	2016	4	3:30pm	4	1
55	male	3	sgr	2016	4	2:00pm	4	5
32	male	3	pul	2016	4	10:15am	4	4
29	male	3	bla	2016	4	12:30pm	4	3
24	male	3	bpora	2016	4	7:00pm	4	3
45	male	3	bpora	2016	4	3:20pm	4	4
47	male	3	anant	2016	4	2:00pm	4	4
5	male	3	sgr	2016	4	4:50pm	4	1
12	female	3	sgr	2016	4	5:15pm	4	2
10	female	3	gbl	2016	4	11:00am	4	2
28	female	3	gbl	2016	4	2:00pm	4	3
43	female	3	sgr	2016	4	4:15pm	4	4
8	male	3	bud	2016	4	11:00am	4	2
40	male	3	sgr	2016	4	3:00pm	4	4
7	female	3	bpora	2016	4	12:45pm	4	2
46	male	3	bpora	2016	4	4:00pm	4	4
15	male	3	bla	2016	4	8:00am	4	2
55	male	3	sgr	2016	4	6:00am	4	5
2	male	3	sgr	2016	4	7:00am	4	1
14	male	3	sgr	2016	4	8:45pm	4	2
12	female	3	sgr	2016	4	4:00pm	4	2
23	female	3	jmu	2016	4	11:00am	4	3
32	male	2	sgr	2016	4	11:45am	4	4
22	male	2	sgr	2016	4	12:10pm	4	3
60	male	2	sgr	2016	4	11:45am	4	5
37	male	2	sgr	2016	4	11:45am	4	4
62	male	2	bpora	2016	4	2:30pm	4	5
16	male	2	bud	2016	4	12:30pm	4	3
21	male	2	sgr	2016	4	9:30am	4	3
30	male	2	sgr	2016	4	11:30am	4	3
9	male	2	sgr	2016	4	11:45am	4	2
25	male	2	bud	2016	4	3:15pm	4	3
55	male	2	kup	2016	4	4:00pm	4	5
18	male	2	sgr	2016	4	4:00pm	4	3
25	female	2	sgr	2016	4	5:45pm	4	3
[truncated: 4,173 more rows]
